# Supplementary material for: 1-[(2-Methyl­piperidin-1-yl)(phen­yl)meth­yl]naphthalen-2-ol
Source: Acta Crystallogr Sect E Struct Rep Online. 2012 Sep 15;68(Pt 10):o2943. doi: 10.1107/S1600536812038652 (PMC3470315; doi:10.1107/S1600536812038652)
Supplement: Supplementary file 1 [file e-68-o2943-sup1.cif]

##############################################################################
#                                                                            #
# This CIF contains the data in a paper accepted for publication in          #
# Acta Crystallographica Section E. It conforms to the requirements of       #
# Notes for Authors for Acta Crystallographica Section E, and has been       #
# peer reviewed under the auspices of the IUCr Commission on Journals.       #
#                                                                            #
# Full details of the Crystallographic Information File format               #
# are given in the paper "The Crystallographic Information File (CIF):       #
# a New Standard Archive File for Crystallography" by S. R. Hall, F. H.      #
# Allen and I. D. Brown [Acta Cryst. (1991), A47, 655-685].                  #
#                                                                            #
# The current version of the core CIF dictionary is obtainable from          #
# ftp://ftp.iucr.org/pub/cif_core.dic.                                       #
#                                                                            #
# Software is freely available for graphical display of the structure(s)     #
# in this CIF. For information consult the CIF software page                 #
# http://www.iucr.org/resources/cif/software.                                #
#                                                                            #
# This file may be used for bona fide research purposes within the           #
# scientific community so long as proper attribution is given to the journal # 
# article from which it was obtained.                                        #
#                                                                            #
##############################################################################
data_I
_audit_creation_method     SHELXL-97
_chemical_name_systematic
;
1-[(2-Methylpiperidin-1-yl)(phenyl)methyl]naphthalen-2-ol
;
_chemical_name_common     ?
_chemical_formula_moiety     'C23 H25 N O'
_chemical_formula_sum     'C23 H25 N O'
_chemical_formula_iupac     'C23 H25 N O'
_chemical_formula_weight     331.44
_chemical_melting_point     ?
_symmetry_cell_setting     orthorhombic
_symmetry_space_group_name_H-M     'P n a 21'
_symmetry_space_group_name_Hall     'P 2c -2n'
loop_
    _symmetry_equiv_pos_as_xyz
    'x, y, z'
    '-x, -y, z+1/2'
    'x+1/2, -y+1/2, z'
    '-x+1/2, y+1/2, z+1/2'
_cell_length_a     10.249(2)
_cell_length_b     13.182(3)
_cell_length_c     13.435(3)
_cell_angle_alpha     90.00
_cell_angle_beta     90.00
_cell_angle_gamma     90.00
_cell_volume     1815.1(6)
_cell_formula_units_Z     4
_cell_measurement_reflns_used     2170
_cell_measurement_theta_min     2.16
_cell_measurement_theta_max     27.48
_cell_measurement_temperature     293(2)
_exptl_crystal_description     block
_exptl_crystal_colour     'pale yellow'
_exptl_crystal_size_max     0.34
_exptl_crystal_size_mid     0.32
_exptl_crystal_size_min     0.26
_exptl_crystal_density_diffrn     1.213
_exptl_crystal_density_meas     ?
_exptl_crystal_density_method     'not measured'
_exptl_crystal_F_000     712
_exptl_absorpt_coefficient_mu     0.073
_exptl_absorpt_correction_type     multi-scan
_exptl_absorpt_process_details     '(CrystalClear; Rigaku, 2005)'
_exptl_absorpt_correction_T_min     0.0967
_exptl_absorpt_correction_T_max     0.0986
_exptl_special_details
;
;
_diffrn_ambient_temperature     293(2)
_diffrn_radiation_type     MoK\a
_diffrn_radiation_wavelength     0.71073
_diffrn_radiation_source     'fine-focus sealed tube'
_diffrn_radiation_monochromator     graphite
_diffrn_measurement_device_type     'Rigaku SCXmini'
_diffrn_measurement_method     'CCD_Profile_fitting'
_diffrn_detector_area_resol_mean     13.6612
_diffrn_reflns_number     18098
_diffrn_reflns_av_R_equivalents     0.0582
_diffrn_reflns_av_sigmaI/netI     0.0334
_diffrn_reflns_theta_min     2.16
_diffrn_reflns_theta_max     27.48
_diffrn_reflns_theta_full     27.48
_diffrn_measured_fraction_theta_max     1.000
_diffrn_measured_fraction_theta_full     1.000
_diffrn_reflns_limit_h_min     -13
_diffrn_reflns_limit_h_max     13
_diffrn_reflns_limit_k_min     -17
_diffrn_reflns_limit_k_max     17
_diffrn_reflns_limit_l_min     -17
_diffrn_reflns_limit_l_max     17
_diffrn_standards_number     ?
_diffrn_standards_interval_count     ?
_diffrn_standards_interval_time     ?
_diffrn_standards_decay_%     0
_refine_special_details
;
Refinement of <i>F</i>^2^ against ALL reflections. The weighted <i>R</i>-factor
<i>wR</i> and goodness of fit <i>S</i> are based on <i>F</i>^2^, conventional
<i>R</i>-factors <i>R</i> are based on <i>F</i>, with <i>F</i> set to zero for
negative <i>F</i>^2^. The threshold expression of <i>F</i>^2^ >
\s(<i>F</i>^2^) is used only for calculating <i>R</i>-factors(gt) <i>etc</i>.
and is not relevant to the choice of reflections for refinement.
<i>R</i>-factors based on <i>F</i>^2^ are statistically about twice as large
as those based on <i>F</i>, and <i>R</i>- factors based on ALL data will be
even larger.
;
_reflns_number_total     2170
_reflns_number_gt     1718
_reflns_threshold_expression     I>2sigma(I)
_refine_ls_structure_factor_coef     Fsqd
_refine_ls_matrix_type     full
_refine_ls_R_factor_all     0.0733
_refine_ls_R_factor_gt     0.0542
_refine_ls_wR_factor_gt     0.1420
_refine_ls_wR_factor_ref     0.1624
_refine_ls_goodness_of_fit_ref     1.129
_refine_ls_restrained_S_all     1.128
_refine_ls_number_reflns     2170
_refine_ls_number_parameters     228
_refine_ls_number_restraints     1
_refine_ls_hydrogen_treatment     constr
_refine_ls_weighting_scheme     calc
_refine_ls_weighting_details
         'calc w=1/[\s^2^(Fo^2^)+(0.0945P)^2^+0.0807P] where P=(Fo^2^+2Fc^2^)/3'
_atom_sites_solution_hydrogens     geom
_atom_sites_solution_primary     direct
_atom_sites_solution_secondary     difmap
_refine_ls_shift/su_max     0.000
_refine_ls_shift/su_mean     0.000
_refine_diff_density_max     0.316
_refine_diff_density_min     -0.200
_refine_ls_extinction_method     none
_refine_ls_extinction_coef     ?
_refine_ls_abs_structure_details     ?
_refine_ls_abs_structure_Flack     .
loop_
    _atom_type_symbol
    _atom_type_description
    _atom_type_scat_dispersion_real
    _atom_type_scat_dispersion_imag
    _atom_type_scat_source
    'C' 'C' 0.0033 0.0000
                         'International Tables Vol C Tables 4.2.6.8 and 6.1.1.4'
    'H' 'H' 0.0000 0.0000
                         'International Tables Vol C Tables 4.2.6.8 and 6.1.1.4'
    'N' 'N' 0.0061 0.0000
                         'International Tables Vol C Tables 4.2.6.8 and 6.1.1.4'
    'O' 'O' 0.0106 0.0000
                         'International Tables Vol C Tables 4.2.6.8 and 6.1.1.4'
_computing_data_collection     '<i>CrystalClear</i> (Rigaku, 2005)'
_computing_cell_refinement     '<i>CrystalClear</i> (Rigaku, 2005)'
_computing_data_reduction     '<i>CrystalClear</i> (Rigaku, 2005)'
_computing_structure_solution     '<i>SHELXS97</i> (Sheldrick, 2008)'
_computing_structure_refinement     '<i>SHELXL97</i> (Sheldrick, 2008)'
_computing_molecular_graphics     '<i>SHELXTL</i> (Sheldrick, 2008)'
_computing_publication_material     '<i>SHELXTL</i> (Sheldrick, 2008)'
loop_
    _atom_site_type_symbol
    _atom_site_label
    _atom_site_fract_x
    _atom_site_fract_y
    _atom_site_fract_z
    _atom_site_U_iso_or_equiv
    _atom_site_adp_type
    _atom_site_calc_flag
    _atom_site_refinement_flags
    _atom_site_occupancy
    _atom_site_symmetry_multiplicity
    _atom_site_disorder_assembly
    _atom_site_disorder_group
    C C1 0.6335(3) 0.5998(2) 0.4126(3) 0.0416(7) Uani d . 1 1 . .
    H H1 0.5935 0.6338 0.4698 0.050 Uiso calc R 1 1 . .
    C C2 0.7644(3) 0.5578(2) 0.4460(2) 0.0385(7) Uani d . 1 1 . .
    C C3 0.8185(3) 0.4734(2) 0.4004(2) 0.0419(7) Uani d . 1 1 . .
    C C4 0.9413(4) 0.4362(3) 0.4301(3) 0.0506(9) Uani d . 1 1 . .
    H H4 0.9770 0.3805 0.3975 0.061 Uiso calc R 1 1 . .
    C C5 1.0082(4) 0.4805(3) 0.5052(3) 0.0530(9) Uani d . 1 1 . .
    H H5 1.0886 0.4541 0.5243 0.064 Uiso calc R 1 1 . .
    C C6 0.9578(3) 0.5657(3) 0.5550(2) 0.0432(8) Uani d . 1 1 . .
    C C7 0.8359(3) 0.6068(2) 0.5242(2) 0.0377(7) Uani d . 1 1 . .
    C C8 0.7907(4) 0.6945(3) 0.5741(3) 0.0471(8) Uani d . 1 1 . .
    H H8 0.7121 0.7239 0.5549 0.057 Uiso calc R 1 1 . .
    C C9 0.8611(4) 0.7370(3) 0.6504(3) 0.0570(10) Uani d . 1 1 . .
    H H9 0.8293 0.7945 0.6824 0.068 Uiso calc R 1 1 . .
    C C10 0.9793(4) 0.6952(3) 0.6805(3) 0.0597(10) Uani d . 1 1 . .
    H H10 1.0260 0.7246 0.7324 0.072 Uiso calc R 1 1 . .
    C C11 1.0262(4) 0.6118(3) 0.6343(3) 0.0564(10) Uani d . 1 1 . .
    H H11 1.1051 0.5842 0.6552 0.068 Uiso calc R 1 1 . .
    C C12 0.6500(3) 0.6787(2) 0.3296(3) 0.0440(8) Uani d . 1 1 . .
    C C13 0.5835(4) 0.7694(3) 0.3331(4) 0.0680(12) Uani d . 1 1 . .
    H H13 0.5275 0.7824 0.3860 0.082 Uiso calc R 1 1 . .
    C C14 0.5983(5) 0.8419(3) 0.2589(5) 0.0799(14) Uani d . 1 1 . .
    H H14 0.5513 0.9022 0.2620 0.096 Uiso calc R 1 1 . .
    C C15 0.6808(5) 0.8253(3) 0.1821(4) 0.0728(13) Uani d . 1 1 . .
    H H15 0.6912 0.8744 0.1330 0.087 Uiso calc R 1 1 . .
    C C16 0.7491(5) 0.7361(4) 0.1767(4) 0.0680(12) Uani d . 1 1 . .
    H H16 0.8050 0.7242 0.1235 0.082 Uiso calc R 1 1 . .
    C C17 0.7347(4) 0.6639(3) 0.2505(3) 0.0535(9) Uani d . 1 1 . .
    H H17 0.7828 0.6042 0.2470 0.064 Uiso calc R 1 1 . .
    C C18 0.4314(4) 0.5414(3) 0.3252(4) 0.0650(12) Uani d . 1 1 . .
    H H18A 0.4571 0.5831 0.2691 0.078 Uiso calc R 1 1 . .
    H H18B 0.3718 0.5803 0.3662 0.078 Uiso calc R 1 1 . .
    C C19 0.3633(5) 0.4449(3) 0.2877(5) 0.0781(15) Uani d . 1 1 . .
    H H19A 0.2838 0.4635 0.2531 0.094 Uiso calc R 1 1 . .
    H H19B 0.4199 0.4105 0.2407 0.094 Uiso calc R 1 1 . .
    C C20 0.3305(5) 0.3737(4) 0.3718(4) 0.0833(16) Uani d . 1 1 . .
    H H20A 0.2629 0.4035 0.4130 0.100 Uiso calc R 1 1 . .
    H H20B 0.2974 0.3105 0.3449 0.100 Uiso calc R 1 1 . .
    C C21 0.4491(5) 0.3531(4) 0.4338(4) 0.0765(14) Uani d . 1 1 . .
    H H21A 0.5118 0.3152 0.3945 0.092 Uiso calc R 1 1 . .
    H H21B 0.4246 0.3115 0.4904 0.092 Uiso calc R 1 1 . .
    C C22 0.5127(5) 0.4498(4) 0.4711(3) 0.0703(13) Uani d . 1 1 . .
    H H22 0.5941 0.4312 0.5047 0.084 Uiso calc R 1 1 . .
    C C23 0.4262(8) 0.5059(6) 0.5467(5) 0.120(3) Uani d . 1 1 . .
    H H23A 0.3499 0.5315 0.5137 0.180 Uiso calc R 1 1 . .
    H H23B 0.4741 0.5613 0.5752 0.180 Uiso calc R 1 1 . .
    H H23C 0.4005 0.4598 0.5985 0.180 Uiso calc R 1 1 . .
    N N1 0.5467(3) 0.5133(2) 0.3834(2) 0.0442(7) Uani d . 1 1 . .
    O O1 0.7570(3) 0.4224(2) 0.3269(2) 0.0563(7) Uani d . 1 1 . .
    H H1A 0.6793 0.4373 0.3270 0.084 Uiso calc R 1 1 . .
loop_
    _atom_site_aniso_label
    _atom_site_aniso_U_11
    _atom_site_aniso_U_22
    _atom_site_aniso_U_33
    _atom_site_aniso_U_12
    _atom_site_aniso_U_13
    _atom_site_aniso_U_23
    C1 0.0343(16) 0.0435(17) 0.0469(18) -0.0004(12) 0.0041(13) -0.0160(14)
    C2 0.0350(16) 0.0405(16) 0.0401(17) -0.0022(12) 0.0054(13) -0.0026(13)
    C3 0.0427(17) 0.0414(16) 0.0415(18) 0.0026(13) 0.0056(14) -0.0064(14)
    C4 0.049(2) 0.0487(19) 0.054(2) 0.0105(15) 0.0051(16) -0.0041(16)
    C5 0.0392(18) 0.061(2) 0.059(2) 0.0085(16) 0.0010(16) 0.0044(18)
    C6 0.0407(17) 0.0453(18) 0.0435(18) -0.0080(13) 0.0016(14) 0.0085(13)
    C7 0.0391(16) 0.0371(14) 0.0368(15) -0.0072(12) 0.0023(13) 0.0022(12)
    C8 0.048(2) 0.0457(19) 0.0472(19) -0.0036(14) 0.0029(16) -0.0080(15)
    C9 0.072(3) 0.0490(19) 0.050(2) -0.0160(18) 0.0031(19) -0.0113(17)
    C10 0.073(3) 0.059(2) 0.047(2) -0.0227(19) -0.019(2) -0.0014(18)
    C11 0.054(2) 0.063(2) 0.052(2) -0.0093(18) -0.0151(18) 0.0111(18)
    C12 0.0361(17) 0.0417(16) 0.0543(19) -0.0002(12) -0.0070(15) -0.0090(15)
    C13 0.053(2) 0.055(2) 0.095(3) 0.0091(18) 0.003(2) -0.003(2)
    C14 0.067(3) 0.049(2) 0.123(4) 0.009(2) -0.012(3) 0.015(3)
    C15 0.071(3) 0.063(3) 0.085(3) -0.009(2) -0.029(3) 0.020(2)
    C16 0.079(3) 0.072(3) 0.053(2) -0.002(2) -0.002(2) 0.008(2)
    C17 0.062(2) 0.049(2) 0.049(2) 0.0051(16) -0.0020(17) -0.0045(16)
    C18 0.040(2) 0.056(2) 0.099(3) 0.0055(16) -0.021(2) -0.028(2)
    C19 0.054(3) 0.066(3) 0.114(4) -0.004(2) -0.023(3) -0.030(3)
    C20 0.060(3) 0.077(3) 0.114(4) -0.027(2) 0.029(3) -0.038(3)
    C21 0.082(3) 0.071(3) 0.076(3) -0.031(2) 0.021(3) -0.013(2)
    C22 0.080(3) 0.073(3) 0.057(2) -0.034(2) 0.014(2) -0.007(2)
    C23 0.135(6) 0.143(6) 0.082(4) -0.052(5) 0.034(4) -0.037(4)
    N1 0.0385(14) 0.0450(15) 0.0491(16) -0.0056(11) 0.0005(12) -0.0121(12)
    O1 0.0545(16) 0.0564(15) 0.0581(16) 0.0022(11) -0.0002(13) -0.0246(13)
_geom_special_details
;
All e.s.d.'s (except the e.s.d. in the dihedral angle between two l.s. planes)
are estimated using the full covariance matrix. The cell e.s.d.'s are taken
into account individually in the estimation of e.s.d.'s in distances, angles
and torsion angles; correlations between e.s.d.'s in cell parameters are only
used when they are defined by crystal symmetry. An approximate (isotropic)
treatment of cell e.s.d.'s is used for estimating e.s.d.'s involving l.s.
planes.
;
loop_
    _geom_bond_atom_site_label_1
    _geom_bond_atom_site_label_2
    _geom_bond_site_symmetry_2
    _geom_bond_distance
    _geom_bond_publ_flag
    C1 N1 . 1.498(4) ?
    C1 C2 . 1.519(5) ?
    C1 C12 . 1.534(5) ?
    C1 H1 . 0.9800 ?
    C2 C3 . 1.387(4) ?
    C2 C7 . 1.434(5) ?
    C3 O1 . 1.350(4) ?
    C3 C4 . 1.408(5) ?
    C4 C5 . 1.353(6) ?
    C4 H4 . 0.9300 ?
    C5 C6 . 1.406(5) ?
    C5 H5 . 0.9300 ?
    C6 C11 . 1.414(5) ?
    C6 C7 . 1.422(5) ?
    C7 C8 . 1.415(5) ?
    C8 C9 . 1.373(5) ?
    C8 H8 . 0.9300 ?
    C9 C10 . 1.392(6) ?
    C9 H9 . 0.9300 ?
    C10 C11 . 1.350(6) ?
    C10 H10 . 0.9300 ?
    C11 H11 . 0.9300 ?
    C12 C13 . 1.378(5) ?
    C12 C17 . 1.387(5) ?
    C13 C14 . 1.389(8) ?
    C13 H13 . 0.9300 ?
    C14 C15 . 1.351(8) ?
    C14 H14 . 0.9300 ?
    C15 C16 . 1.370(7) ?
    C15 H15 . 0.9300 ?
    C16 C17 . 1.382(6) ?
    C16 H16 . 0.9300 ?
    C17 H17 . 0.9300 ?
    C18 N1 . 1.464(5) ?
    C18 C19 . 1.535(5) ?
    C18 H18A . 0.9700 ?
    C18 H18B . 0.9700 ?
    C19 C20 . 1.506(8) ?
    C19 H19A . 0.9700 ?
    C19 H19B . 0.9700 ?
    C20 C21 . 1.499(8) ?
    C20 H20A . 0.9700 ?
    C20 H20B . 0.9700 ?
    C21 C22 . 1.517(6) ?
    C21 H21A . 0.9700 ?
    C21 H21B . 0.9700 ?
    C22 N1 . 1.486(5) ?
    C22 C23 . 1.538(8) ?
    C22 H22 . 0.9800 ?
    C23 H23A . 0.9600 ?
    C23 H23B . 0.9600 ?
    C23 H23C . 0.9600 ?
    O1 H1A . 0.8200 ?
loop_
    _geom_angle_atom_site_label_1
    _geom_angle_atom_site_label_2
    _geom_angle_atom_site_label_3
    _geom_angle_site_symmetry_1
    _geom_angle_site_symmetry_3
    _geom_angle
    _geom_angle_publ_flag
    N1 C1 C2 . . 109.0(3) ?
    N1 C1 C12 . . 113.0(3) ?
    C2 C1 C12 . . 111.4(3) ?
    N1 C1 H1 . . 107.7 ?
    C2 C1 H1 . . 107.7 ?
    C12 C1 H1 . . 107.7 ?
    C3 C2 C7 . . 118.7(3) ?
    C3 C2 C1 . . 120.9(3) ?
    C7 C2 C1 . . 120.3(3) ?
    O1 C3 C2 . . 122.4(3) ?
    O1 C3 C4 . . 116.8(3) ?
    C2 C3 C4 . . 120.8(3) ?
    C5 C4 C3 . . 121.0(3) ?
    C5 C4 H4 . . 119.5 ?
    C3 C4 H4 . . 119.5 ?
    C4 C5 C6 . . 120.9(3) ?
    C4 C5 H5 . . 119.6 ?
    C6 C5 H5 . . 119.6 ?
    C5 C6 C11 . . 121.3(3) ?
    C5 C6 C7 . . 119.3(3) ?
    C11 C6 C7 . . 119.4(3) ?
    C8 C7 C6 . . 117.5(3) ?
    C8 C7 C2 . . 123.1(3) ?
    C6 C7 C2 . . 119.4(3) ?
    C9 C8 C7 . . 121.0(4) ?
    C9 C8 H8 . . 119.5 ?
    C7 C8 H8 . . 119.5 ?
    C8 C9 C10 . . 120.9(4) ?
    C8 C9 H9 . . 119.6 ?
    C10 C9 H9 . . 119.6 ?
    C11 C10 C9 . . 119.9(4) ?
    C11 C10 H10 . . 120.0 ?
    C9 C10 H10 . . 120.0 ?
    C10 C11 C6 . . 121.3(4) ?
    C10 C11 H11 . . 119.3 ?
    C6 C11 H11 . . 119.3 ?
    C13 C12 C17 . . 117.2(4) ?
    C13 C12 C1 . . 120.7(4) ?
    C17 C12 C1 . . 122.1(3) ?
    C12 C13 C14 . . 121.3(5) ?
    C12 C13 H13 . . 119.4 ?
    C14 C13 H13 . . 119.4 ?
    C15 C14 C13 . . 120.3(4) ?
    C15 C14 H14 . . 119.8 ?
    C13 C14 H14 . . 119.8 ?
    C14 C15 C16 . . 119.9(4) ?
    C14 C15 H15 . . 120.0 ?
    C16 C15 H15 . . 120.0 ?
    C15 C16 C17 . . 119.9(5) ?
    C15 C16 H16 . . 120.0 ?
    C17 C16 H16 . . 120.0 ?
    C16 C17 C12 . . 121.3(4) ?
    C16 C17 H17 . . 119.3 ?
    C12 C17 H17 . . 119.3 ?
    N1 C18 C19 . . 109.4(3) ?
    N1 C18 H18A . . 109.8 ?
    C19 C18 H18A . . 109.8 ?
    N1 C18 H18B . . 109.8 ?
    C19 C18 H18B . . 109.8 ?
    H18A C18 H18B . . 108.2 ?
    C20 C19 C18 . . 111.8(4) ?
    C20 C19 H19A . . 109.2 ?
    C18 C19 H19A . . 109.2 ?
    C20 C19 H19B . . 109.2 ?
    C18 C19 H19B . . 109.2 ?
    H19A C19 H19B . . 107.9 ?
    C21 C20 C19 . . 110.4(4) ?
    C21 C20 H20A . . 109.6 ?
    C19 C20 H20A . . 109.6 ?
    C21 C20 H20B . . 109.6 ?
    C19 C20 H20B . . 109.6 ?
    H20A C20 H20B . . 108.1 ?
    C20 C21 C22 . . 112.3(4) ?
    C20 C21 H21A . . 109.1 ?
    C22 C21 H21A . . 109.1 ?
    C20 C21 H21B . . 109.1 ?
    C22 C21 H21B . . 109.1 ?
    H21A C21 H21B . . 107.9 ?
    N1 C22 C21 . . 108.2(3) ?
    N1 C22 C23 . . 112.8(5) ?
    C21 C22 C23 . . 112.0(4) ?
    N1 C22 H22 . . 107.9 ?
    C21 C22 H22 . . 107.9 ?
    C23 C22 H22 . . 107.9 ?
    C22 C23 H23A . . 109.5 ?
    C22 C23 H23B . . 109.5 ?
    H23A C23 H23B . . 109.5 ?
    C22 C23 H23C . . 109.5 ?
    H23A C23 H23C . . 109.5 ?
    H23B C23 H23C . . 109.5 ?
    C18 N1 C22 . . 112.1(3) ?
    C18 N1 C1 . . 115.3(3) ?
    C22 N1 C1 . . 111.1(3) ?
    C3 O1 H1A . . 109.5 ?
loop_
    _geom_torsion_atom_site_label_1
    _geom_torsion_atom_site_label_2
    _geom_torsion_atom_site_label_3
    _geom_torsion_atom_site_label_4
    _geom_torsion_site_symmetry_1
    _geom_torsion_site_symmetry_2
    _geom_torsion_site_symmetry_3
    _geom_torsion_site_symmetry_4
    _geom_torsion
    _geom_torsion_publ_flag
    N1 C1 C2 C3 . . . . 36.0(4) ?
    C12 C1 C2 C3 . . . . -89.4(3) ?
    N1 C1 C2 C7 . . . . -145.5(3) ?
    C12 C1 C2 C7 . . . . 89.1(3) ?
    C7 C2 C3 O1 . . . . 179.4(3) ?
    C1 C2 C3 O1 . . . . -2.1(5) ?
    C7 C2 C3 C4 . . . . 0.0(5) ?
    C1 C2 C3 C4 . . . . 178.5(3) ?
    O1 C3 C4 C5 . . . . -177.9(4) ?
    C2 C3 C4 C5 . . . . 1.5(5) ?
    C3 C4 C5 C6 . . . . -0.9(6) ?
    C4 C5 C6 C11 . . . . 179.3(4) ?
    C4 C5 C6 C7 . . . . -1.2(5) ?
    C5 C6 C7 C8 . . . . -178.0(3) ?
    C11 C6 C7 C8 . . . . 1.5(5) ?
    C5 C6 C7 C2 . . . . 2.6(4) ?
    C11 C6 C7 C2 . . . . -177.8(3) ?
    C3 C2 C7 C8 . . . . 178.7(3) ?
    C1 C2 C7 C8 . . . . 0.1(5) ?
    C3 C2 C7 C6 . . . . -2.0(4) ?
    C1 C2 C7 C6 . . . . 179.5(3) ?
    C6 C7 C8 C9 . . . . -1.1(5) ?
    C2 C7 C8 C9 . . . . 178.2(3) ?
    C7 C8 C9 C10 . . . . 0.3(6) ?
    C8 C9 C10 C11 . . . . 0.1(6) ?
    C9 C10 C11 C6 . . . . 0.3(6) ?
    C5 C6 C11 C10 . . . . 178.4(4) ?
    C7 C6 C11 C10 . . . . -1.1(5) ?
    N1 C1 C12 C13 . . . . 102.8(4) ?
    C2 C1 C12 C13 . . . . -134.1(4) ?
    N1 C1 C12 C17 . . . . -79.4(4) ?
    C2 C1 C12 C17 . . . . 43.7(4) ?
    C17 C12 C13 C14 . . . . 1.6(6) ?
    C1 C12 C13 C14 . . . . 179.4(4) ?
    C12 C13 C14 C15 . . . . -1.1(8) ?
    C13 C14 C15 C16 . . . . 0.7(7) ?
    C14 C15 C16 C17 . . . . -0.8(7) ?
    C15 C16 C17 C12 . . . . 1.4(6) ?
    C13 C12 C17 C16 . . . . -1.7(6) ?
    C1 C12 C17 C16 . . . . -179.5(4) ?
    N1 C18 C19 C20 . . . . 55.1(5) ?
    C18 C19 C20 C21 . . . . -52.4(5) ?
    C19 C20 C21 C22 . . . . 54.4(5) ?
    C20 C21 C22 N1 . . . . -57.5(5) ?
    C20 C21 C22 C23 . . . . 67.4(6) ?
    C19 C18 N1 C22 . . . . -59.9(5) ?
    C19 C18 N1 C1 . . . . 171.6(4) ?
    C21 C22 N1 C18 . . . . 60.9(5) ?
    C23 C22 N1 C18 . . . . -63.6(5) ?
    C21 C22 N1 C1 . . . . -168.5(4) ?
    C23 C22 N1 C1 . . . . 67.0(5) ?
    C2 C1 N1 C18 . . . . -164.4(3) ?
    C12 C1 N1 C18 . . . . -40.0(4) ?
    C2 C1 N1 C22 . . . . 66.6(4) ?
    C12 C1 N1 C22 . . . . -168.9(3) ?
loop_
    _geom_hbond_atom_site_label_D
    _geom_hbond_atom_site_label_H
    _geom_hbond_atom_site_label_A
    _geom_hbond_site_symmetry_A
    _geom_hbond_distance_DH
    _geom_hbond_distance_HA
    _geom_hbond_distance_DA
    _geom_hbond_angle_DHA
    O1 H1A N1 . 0.82 1.85 2.581(4) 147.5
_iucr_refine_instructions_details
;
TITL zh in Pna2(1)
CELL 0.71073  10.2490  13.1825  13.4348  90.000  90.000  90.000
ZERR   4.00   0.0020   0.0026   0.0027   0.000   0.000   0.000
LATT -1
SYMM -X, -Y, 0.5+Z
SYMM 0.5+X, 0.5-Y, Z
SYMM 0.5-X, 0.5+Y, 0.5+Z
SFAC C  H  N  O
UNIT 92 100 4 4
MERG 4
L.S. 12
merg 3
ACTA
BOND $h
htab o1 n1
conf
FMAP 2
PLAN 5
WGHT    0.094500    0.080700
FVAR       0.56390
MOLE 1
C1    1    0.633512    0.599754    0.412574    11.00000    0.03427    0.04353 =
         0.04692   -0.01602    0.00411   -0.00037
AFIX  13
H1    2    0.593450    0.633826    0.469752    11.00000   -1.20000
AFIX   0
C2    1    0.764415    0.557843    0.446043    11.00000    0.03502    0.04050 =
         0.04007   -0.00257    0.00540   -0.00222
C3    1    0.818521    0.473368    0.400383    11.00000    0.04268    0.04141 =
         0.04155   -0.00637    0.00559    0.00257
C4    1    0.941327    0.436214    0.430061    11.00000    0.04890    0.04874 =
         0.05427   -0.00414    0.00510    0.01054
AFIX  43
H4    2    0.976963    0.380452    0.397516    11.00000   -1.20000
AFIX   0
C5    1    1.008205    0.480460    0.505222    11.00000    0.03920    0.06051 =
         0.05931    0.00443    0.00098    0.00855
AFIX  43
H5    2    1.088611    0.454135    0.524251    11.00000   -1.20000
AFIX   0
C6    1    0.957775    0.565735    0.554970    11.00000    0.04071    0.04526 =
         0.04350    0.00845    0.00156   -0.00796
C7    1    0.835948    0.606778    0.524241    11.00000    0.03905    0.03708 =
         0.03682    0.00223    0.00233   -0.00719
C8    1    0.790668    0.694538    0.574103    11.00000    0.04842    0.04567 =
         0.04719   -0.00800    0.00288   -0.00365
AFIX  43
H8    2    0.712081    0.723879    0.554899    11.00000   -1.20000
AFIX   0
C9    1    0.861058    0.736998    0.650416    11.00000    0.07242    0.04898 =
         0.04962   -0.01126    0.00314   -0.01602
AFIX  43
H9    2    0.829280    0.794469    0.682417    11.00000   -1.20000
AFIX   0
C10   1    0.979315    0.695190    0.680520    11.00000    0.07296    0.05906 =
         0.04708   -0.00139   -0.01858   -0.02271
AFIX  43
H10   2    1.025990    0.724622    0.732385    11.00000   -1.20000
AFIX   0
C11   1    1.026220    0.611845    0.634347    11.00000    0.05416    0.06299 =
         0.05201    0.01115   -0.01506   -0.00932
AFIX  43
H11   2    1.105125    0.584219    0.655173    11.00000   -1.20000
AFIX   0
C12   1    0.649975    0.678660    0.329644    11.00000    0.03607    0.04167 =
         0.05427   -0.00903   -0.00702   -0.00019
C13   1    0.583451    0.769416    0.333052    11.00000    0.05335    0.05531 =
         0.09526   -0.00308    0.00313    0.00907
AFIX  43
H13   2    0.527504    0.782397    0.386043    11.00000   -1.20000
AFIX   0
C14   1    0.598331    0.841916    0.258857    11.00000    0.06702    0.04916 =
         0.12337    0.01465   -0.01194    0.00929
AFIX  43
H14   2    0.551297    0.902160    0.262032    11.00000   -1.20000
AFIX   0
C15   1    0.680788    0.825317    0.182134    11.00000    0.07073    0.06265 =
         0.08495    0.02036   -0.02948   -0.00940
AFIX  43
H15   2    0.691202    0.874371    0.133022    11.00000   -1.20000
AFIX   0
C16   1    0.749068    0.736127    0.176745    11.00000    0.07859    0.07212 =
         0.05321    0.00834   -0.00248   -0.00213
AFIX  43
H16   2    0.805014    0.724200    0.123516    11.00000   -1.20000
AFIX   0
C17   1    0.734704    0.663915    0.250502    11.00000    0.06196    0.04913 =
         0.04935   -0.00450   -0.00204    0.00510
AFIX  43
H17   2    0.782842    0.604220    0.246982    11.00000   -1.20000
AFIX   0
C18   1    0.431380    0.541383    0.325205    11.00000    0.03993    0.05625 =
         0.09868   -0.02829   -0.02088    0.00551
AFIX  23
H18A  2    0.457147    0.583117    0.269084    11.00000   -1.20000
H18B  2    0.371755    0.580331    0.366235    11.00000   -1.20000
AFIX   0
C19   1    0.363334    0.444937    0.287734    11.00000    0.05423    0.06604 =
         0.11412   -0.03029   -0.02296   -0.00369
AFIX  23
H19A  2    0.283829    0.463540    0.253077    11.00000   -1.20000
H19B  2    0.419889    0.410498    0.240729    11.00000   -1.20000
AFIX   0
C20   1    0.330503    0.373712    0.371771    11.00000    0.05958    0.07671 =
         0.11368   -0.03793    0.02867   -0.02735
AFIX  23
H20A  2    0.262930    0.403521    0.413003    11.00000   -1.20000
H20B  2    0.297376    0.310460    0.344896    11.00000   -1.20000
AFIX   0
C21   1    0.449130    0.353088    0.433820    11.00000    0.08189    0.07138 =
         0.07634   -0.01267    0.02078   -0.03091
AFIX  23
H21A  2    0.511810    0.315192    0.394528    11.00000   -1.20000
H21B  2    0.424608    0.311504    0.490372    11.00000   -1.20000
AFIX   0
C22   1    0.512723    0.449823    0.471076    11.00000    0.08032    0.07319 =
         0.05745   -0.00672    0.01357   -0.03370
AFIX  13
H22   2    0.594127    0.431184    0.504690    11.00000   -1.20000
AFIX   0
C23   1    0.426166    0.505874    0.546712    11.00000    0.13550    0.14263 =
         0.08184   -0.03692    0.03395   -0.05194
AFIX 137
H23A  2    0.349888    0.531463    0.513705    11.00000   -1.50000
H23B  2    0.474126    0.561308    0.575152    11.00000   -1.50000
H23C  2    0.400459    0.459837    0.598489    11.00000   -1.50000
AFIX   0
N1    3    0.546679    0.513335    0.383409    11.00000    0.03846    0.04503 =
         0.04906   -0.01207    0.00052   -0.00564
O1    4    0.757014    0.422420    0.326889    11.00000    0.05445    0.05636 =
         0.05806   -0.02462   -0.00020    0.00222
AFIX 147
H1A   2    0.679328    0.437294    0.326974    11.00000   -1.50000
HKLF 4
REM  zh in Pna2(1)
REM R1 =  0.0542 for   1718 Fo > 4sig(Fo)  and  0.0733 for all   2170 data
REM    228 parameters refined using      1 restraints
END
WGHT      0.0945      0.0808
REM Highest difference peak  0.316,  deepest hole -0.200,  1-sigma level  0.059
Q1    1   0.3410  0.5950  0.4216  11.00000  0.05    0.32
Q2    1   0.5490  0.2983  0.4094  11.00000  0.05    0.21
Q3    1   0.5454  0.4462  0.5513  11.00000  0.05    0.20
Q4    1   0.2741  0.4254  0.3603  11.00000  0.05    0.19
Q5    1   0.6583  0.3836  0.5008  11.00000  0.05    0.18
;
data_global
_journal_date_recd_electronic     2012-06-11
_journal_date_accepted     2012-09-09
_journal_name_full     'Acta Crystallographica, Section E'
_journal_year     2012
_journal_volume     68
_journal_issue     10
_journal_page_first     o2943
_journal_page_last     o2943
_journal_paper_category     QO
_journal_paper_doi     10.1107/S1600536812038652
_journal_coeditor_code     CV5314
_publ_contact_author_name     'Yao Huang'
_publ_contact_author_address
;
School of Chemical Engineering, Yunnan Radio and TV University, Kunming 650023,
China
;
_publ_contact_author_email     'huangyao308sys@yahoo.com.cn'
_publ_contact_author_fax     ?
_publ_contact_author_phone     ?
_publ_section_title
;
1-[(2-Methylpiperidin-1-yl)(phenyl)methyl]naphthalen-2-ol
;
loop_
    _publ_author_name
    _publ_author_footnote
    _publ_author_address
    'Huang, Yao' .
;
School of Chemical Engineering, Yunnan Radio and TV University,
Kunming 650023,
People's Republic of China
;
