# Supplementary material for: 1-[(2-Methyl­piperidin-1-yl)(phen­yl)meth­yl]naphthalen-2-ol
Source: Acta Crystallogr Sect E Struct Rep Online. 2012 Sep 15;68(Pt 10):o2943. doi: 10.1107/S1600536812038652 (PMC3470315; doi:10.1107/S1600536812038652)
Supplement: Supplementary file 2 [file e-68-o2943-Isup2.hkl]

# 
# h,k,l, Fc-squared, Fo-squared, sigma(Fo-squared) and status flag 
# 
data_I
_shelx_title ' zh in Pna2(1)' 
_shelx_refln_list_code          4 
_shelx_F_calc_maximum      159.19 
_exptl_crystal_F_000       712.00 
_reflns_d_resolution_high  0.7701 
 
loop_ 
 _symmetry_equiv_pos_as_xyz 
 'x, y, z' 
 '-x, -y, z+1/2' 
 'x+1/2, -y+1/2, z' 
 '-x+1/2, y+1/2, z+1/2' 
 
_cell_length_a    10.2490 
_cell_length_b    13.1825 
_cell_length_c    13.4348 
_cell_angle_alpha  90.000 
_cell_angle_beta   90.000 
_cell_angle_gamma  90.000 
 
_shelx_F_squared_multiplier     1.000 
 
loop_ 
 _refln_index_h 
 _refln_index_k 
 _refln_index_l 
 _refln_F_squared_calc 
 _refln_F_squared_meas 
 _refln_F_squared_sigma 
 _refln_observed_status 
   2   0   0      701.23      532.03     11.41 o 
   4   0   0     1705.25     1765.49     58.36 o 
   6   0   0        0.03        7.78      6.45 o 
   8   0   0        3.28       11.86      8.33 o 
  10   0   0      348.81      398.12     36.39 o 
  12   0   0       12.21       11.72      9.49 o 
   1   1   0      606.32      455.43     11.47 o 
   2   1   0     4561.67     4035.80     53.49 o 
   3   1   0       93.71      127.66      4.84 o 
   4   1   0      184.04      212.32      4.28 o 
   5   1   0     1505.29     1521.49     28.35 o 
   6   1   0       11.85        9.37      3.05 o 
   7   1   0       31.67       35.24      4.44 o 
   8   1   0        0.50        0.20      2.63 o 
   9   1   0       41.81       50.60      9.77 o 
  10   1   0       11.92       11.51      4.98 o 
  11   1   0       45.83       41.29      8.64 o 
  12   1   0        2.14       -0.35      4.47 o 
  13   1   0        0.06       12.93      7.22 o 
   0   2   0     5619.63     5326.02     62.95 o 
   1   2   0     4053.01     3461.52     53.36 o 
   2   2   0     5039.47     4724.07     56.32 o 
   3   2   0      268.81      329.49      6.35 o 
   4   2   0      500.04      546.73     11.17 o 
   5   2   0      693.62      691.87     15.13 o 
   6   2   0        1.80        3.24      2.34 o 
   7   2   0       34.30       35.70      3.83 o 
   8   2   0       24.34       27.97      4.89 o 
   9   2   0      181.36      167.96     12.88 o 
  10   2   0       52.97       56.86     16.04 o 
  11   2   0        9.13        5.73      5.05 o 
  12   2   0        0.58       -2.43      4.67 o 
  13   2   0       13.34        9.96      7.01 o 
   1   3   0     2704.60     2432.60     25.92 o 
   2   3   0     1159.77     1027.38     30.36 o 
   3   3   0      334.53      404.95      6.86 o 
   4   3   0      264.89      243.08      4.89 o 
   5   3   0      116.38      119.83      3.03 o 
   6   3   0       47.89       55.25      3.79 o 
   7   3   0      115.20      114.57      4.78 o 
   8   3   0       42.03       37.18      5.67 o 
   9   3   0        0.16       -1.94      3.51 o 
  10   3   0       52.94       62.39      7.97 o 
  11   3   0        6.17       14.51      9.59 o 
  12   3   0        0.11        0.61      4.06 o 
  13   3   0       11.51       16.82     11.98 o 
   0   4   0      119.97      100.60      7.28 o 
   1   4   0     1103.70     1061.40     15.17 o 
   2   4   0      829.59      911.51     14.27 o 
   3   4   0      291.50      287.35      9.66 o 
   4   4   0      251.36      315.00      6.81 o 
   5   4   0      735.33      682.96     15.24 o 
   6   4   0       72.74       82.69      5.25 o 
   7   4   0       11.32       19.68      2.60 o 
   8   4   0       13.30       19.02      4.26 o 
   9   4   0        0.15       -3.67      3.67 o 
  10   4   0       15.39       24.84      8.26 o 
  11   4   0        9.03        4.40      4.42 o 
  12   4   0        0.01       -0.74      4.32 o 
   1   5   0       12.72       10.16      0.84 o 
   2   5   0     1275.59     1290.77     21.72 o 
   3   5   0      441.05      527.46     10.40 o 
   4   5   0       31.87       34.47      2.00 o 
   5   5   0       28.78       26.97      1.94 o 
   6   5   0       25.40       30.49      2.48 o 
   7   5   0       49.19       63.85      6.51 o 
   8   5   0       15.19       18.50      3.02 o 
   9   5   0      136.33      127.37      9.58 o 
  10   5   0       22.84       26.68      5.82 o 
  11   5   0       58.87       74.43     10.76 o 
  12   5   0        5.29        4.80      4.94 o 
   0   6   0      180.10      207.20      4.15 o 
   1   6   0       14.29       11.30      2.28 o 
   2   6   0      346.55      337.28      6.27 o 
   3   6   0      223.89      281.73      6.45 o 
   4   6   0        0.00       -0.39      1.22 o 
   5   6   0      160.52      148.46      4.99 o 
   6   6   0      235.89      230.06      7.15 o 
   7   6   0       26.95       30.92      3.74 o 
   8   6   0       79.42       80.40      5.60 o 
   9   6   0      228.57      201.81     13.10 o 
  10   6   0       82.15       80.08      8.97 o 
  11   6   0       71.79       71.96      9.04 o 
  12   6   0        0.60        2.56      4.82 o 
   1   7   0      750.07      771.18     15.52 o 
   2   7   0      188.81      224.11      6.27 o 
   3   7   0       87.37       76.66      2.91 o 
   4   7   0      569.71      604.50     14.39 o 
   5   7   0        5.19        0.83      1.57 o 
   6   7   0       73.33       83.12      4.25 o 
   7   7   0      400.08      378.65     11.80 o 
   8   7   0       97.62       96.97      7.82 o 
   9   7   0       37.79       43.22      4.97 o 
  10   7   0       34.10       41.46      6.61 o 
  11   7   0       81.37       67.61      9.41 o 
  12   7   0        1.77        4.12      4.78 o 
   0   8   0      547.41      535.80     24.80 o 
   1   8   0      105.43       92.04      3.06 o 
   2   8   0      121.31      142.77      4.83 o 
   3   8   0       19.27       17.97      1.43 o 
   4   8   0      235.38      242.95      7.25 o 
   5   8   0      471.58      409.87     12.01 o 
   6   8   0       53.55       57.75      3.88 o 
   7   8   0        5.64        6.70      3.19 o 
   8   8   0       19.29       25.69      3.78 o 
   9   8   0       50.98       57.71      5.50 o 
  10   8   0        9.30       15.24      5.20 o 
  11   8   0        0.09        6.49      4.76 o 
   1   9   0       61.43       63.45      5.20 o 
   2   9   0       42.91       52.44      3.07 o 
   3   9   0        0.87        2.96      1.82 o 
   4   9   0        3.64        3.45      2.04 o 
   5   9   0       10.89       16.69      2.43 o 
   6   9   0      225.28      190.79      7.81 o 
   7   9   0      141.98      119.58      6.67 o 
   8   9   0        5.70        9.38      3.14 o 
   9   9   0        0.63        1.71      3.06 o 
  10   9   0        0.09        0.46      4.36 o 
  11   9   0        5.43        3.30      5.36 o 
   0  10   0       56.75       47.60      6.81 o 
   1  10   0       19.75       18.97      3.47 o 
   2  10   0        0.57        5.70      4.14 o 
   3  10   0        1.92        3.73      2.47 o 
   4  10   0        1.39        7.57      2.90 o 
   5  10   0        9.82        7.18      2.63 o 
   6  10   0      134.35      123.66      7.11 o 
   7  10   0        0.29        1.22      3.65 o 
   8  10   0        2.04        6.42      5.87 o 
   9  10   0        0.85       11.26      4.68 o 
  10  10   0        5.31        5.44      5.64 o 
   1  11   0        0.35       -0.51      3.01 o 
   2  11   0       16.01       26.97      4.36 o 
   3  11   0       11.21       16.58      5.09 o 
   4  11   0        0.23        2.54      2.29 o 
   5  11   0       62.04       69.84      5.57 o 
   6  11   0        4.38       -1.63      2.39 o 
   7  11   0        0.77        3.10      2.72 o 
   8  11   0       37.49       38.06      6.46 o 
   9  11   0        0.74        0.30      3.45 o 
  10  11   0        3.71        1.86      6.78 o 
   0  12   0       34.64       41.23      6.99 o 
   1  12   0        3.78       -1.28      2.67 o 
   2  12   0       34.13       41.61      5.32 o 
   3  12   0       70.88       79.68      6.79 o 
   4  12   0        1.89        6.86      3.56 o 
   5  12   0        2.48        5.05      3.77 o 
   6  12   0       37.59       31.21      5.06 o 
   7  12   0        5.04       -1.90      3.85 o 
   8  12   0        8.75       15.04      5.96 o 
   9  12   0        0.10       -2.72      6.04 o 
   1  13   0        9.80       15.47      5.24 o 
   2  13   0       32.98       34.08      5.74 o 
   3  13   0        3.70       -0.86      2.94 o 
   4  13   0        0.07       14.47      7.63 o 
   5  13   0      136.50      132.35     10.29 o 
   6  13   0       45.51       50.26      7.22 o 
   7  13   0        0.04       -5.18      5.18 o 
   8  13   0        1.14       -5.27      5.27 o 
   0  14   0       39.84       38.54      8.61 o 
   1  14   0       27.26       27.91      5.93 o 
   2  14   0       23.47       22.87      4.97 o 
   3  14   0        9.20       15.37      5.67 o 
   4  14   0       25.38       31.68      7.18 o 
   5  14   0        4.37        3.58      3.84 o 
   6  14   0      118.07      120.93     10.70 o 
   7  14   0        2.80        2.12      4.72 o 
   1  15   0        0.01       -0.89      3.33 o 
   2  15   0       10.68       16.85      5.17 o 
   3  15   0       20.81       22.25      5.59 o 
   4  15   0        1.14        2.97      4.78 o 
   5  15   0        5.51        1.87      4.43 o 
   6  15   0       15.75       19.17      7.27 o 
   0  16   0        8.71       -2.17      4.97 o 
   1  16   0       34.46       29.99      6.25 o 
   2  16   0        0.19        3.73      4.09 o 
   3  16   0       41.73       55.80      8.08 o 
   4  16   0       16.38       23.35      7.04 o 
   1  17   0        4.89       -1.25      3.83 o 
   2   0   1     7334.72     6694.33     68.73 o 
   4   0   1      809.98     1081.09     17.01 o 
   6   0   1      750.09      756.66     24.33 o 
   8   0   1        9.27        8.70      3.75 o 
  10   0   1       87.54       92.44      9.80 o 
  12   0   1       16.95       25.18      7.18 o 
   0   1   1     1733.74        0.06      0.44 o 
   1   1   1     4485.29     4252.86     26.01 o 
   2   1   1     1446.67     1400.73     19.26 o 
   3   1   1     2009.77     1884.50     27.85 o 
   4   1   1      622.20      674.20     14.14 o 
   5   1   1      661.25      711.91      9.98 o 
   6   1   1      480.67      465.99     12.67 o 
   7   1   1       82.50      101.78      4.87 o 
   8   1   1       13.09       11.94      3.55 o 
   9   1   1      169.25      172.09      8.89 o 
  10   1   1        1.02       -2.85      2.85 o 
  11   1   1       14.13       19.18      4.10 o 
  12   1   1       18.02       20.37      4.74 o 
  13   1   1        4.84        9.42      4.40 o 
   1   2   1     1791.38     1759.26     15.08 o 
   2   2   1     6337.11     6608.50     66.62 o 
   3   2   1      957.48      936.81      9.79 o 
   4   2   1      215.51      231.10      5.22 o 
   5   2   1      582.60      700.62     10.52 o 
   6   2   1        4.03        5.93      1.35 o 
   7   2   1        6.19       21.24      3.04 o 
   8   2   1       58.06       57.72      4.57 o 
   9   2   1        5.85        7.56      2.83 o 
  10   2   1       68.54       69.56      5.68 o 
  11   2   1       50.83       53.04      5.72 o 
  12   2   1       19.79       20.11      4.56 o 
  13   2   1        1.96       10.81      4.39 o 
   0   3   1     3410.55     3109.67     36.94 o 
   1   3   1      458.47      377.43      7.49 o 
   2   3   1      692.49      700.64      9.31 o 
   3   3   1      499.65      488.27      8.05 o 
   4   3   1      369.15      397.62      5.32 o 
   5   3   1      503.53      545.64      7.27 o 
   6   3   1       61.80       70.86      1.76 o 
   7   3   1      201.06      192.01      4.86 o 
   8   3   1       15.47       13.90      2.73 o 
   9   3   1       84.79       98.62      6.14 o 
  10   3   1       59.88       50.51      5.27 o 
  11   3   1       17.08       14.94      3.68 o 
  12   3   1       19.65        9.15      3.91 o 
  13   3   1        7.10        5.78      4.05 o 
   1   4   1      988.67      952.37      8.71 o 
   2   4   1       80.31       85.07      1.55 o 
   3   4   1       98.97      104.52      2.04 o 
   4   4   1      409.65      439.73      6.34 o 
   5   4   1      145.44      142.84      2.76 o 
   6   4   1      247.57      230.01      4.53 o 
   7   4   1      311.36      303.07      7.44 o 
   8   4   1       57.52       61.89      2.98 o 
   9   4   1       65.96       66.98      5.20 o 
  10   4   1       22.47       32.50      4.28 o 
  11   4   1       20.72       18.99      4.20 o 
  12   4   1        0.31        1.38      2.92 o 
   0   5   1     1244.04     1336.91     27.11 o 
   1   5   1      119.13       89.34      1.96 o 
   2   5   1      924.09      985.49     14.21 o 
   3   5   1      156.87      138.12      2.63 o 
   4   5   1      301.26      338.90      5.49 o 
   5   5   1      107.85      103.81      2.56 o 
   6   5   1      200.33      196.28      4.10 o 
   7   5   1      149.65      153.82      5.02 o 
   8   5   1       90.95       93.41      4.09 o 
   9   5   1       26.93       31.12      3.95 o 
  10   5   1       41.80       40.39      4.81 o 
  11   5   1       34.84       28.65      4.98 o 
  12   5   1        9.44        6.46      3.53 o 
   1   6   1      414.69      354.39      5.87 o 
   2   6   1      384.88      427.48      5.60 o 
   3   6   1       44.65       51.98      1.73 o 
   4   6   1       17.19       21.91      1.39 o 
   5   6   1       13.86       15.15      1.42 o 
   6   6   1      105.05       96.42      2.92 o 
   7   6   1       44.87       46.82      2.83 o 
   8   6   1       34.55       41.18      3.49 o 
   9   6   1      213.11      206.26      9.72 o 
  10   6   1        9.37       11.18      3.23 o 
  11   6   1       30.49       30.41      4.48 o 
  12   6   1       18.06       23.58      5.02 o 
   0   7   1      767.53      789.90     14.89 o 
   1   7   1      550.11      540.56      7.47 o 
   2   7   1      265.79      292.92      4.75 o 
   3   7   1      336.65      353.91      5.77 o 
   4   7   1       99.98      101.39      3.57 o 
   5   7   1      296.15      305.29      6.28 o 
   6   7   1      368.58      368.87      7.95 o 
   7   7   1       76.92       77.66      3.28 o 
   8   7   1       16.86       20.87      2.41 o 
   9   7   1       59.08       48.67      3.48 o 
  10   7   1       26.57       32.48      4.26 o 
  11   7   1       10.17        6.58      3.25 o 
  12   7   1        8.86        6.40      3.79 o 
   1   8   1      280.59      282.29      4.65 o 
   2   8   1       27.45       25.57      1.89 o 
   3   8   1       26.39       27.52      2.17 o 
   4   8   1      291.73      280.72      5.77 o 
   5   8   1       42.05       41.43      2.23 o 
   6   8   1      295.46      274.97      6.89 o 
   7   8   1       75.52       73.67      3.13 o 
   8   8   1       36.65       34.71      3.47 o 
   9   8   1       34.20       28.14      2.97 o 
  10   8   1       47.77       61.16      5.41 o 
  11   8   1       18.27       17.11      4.41 o 
   0   9   1      481.96      502.18     17.77 o 
   1   9   1       35.94       38.41      2.07 o 
   2   9   1       20.64       21.92      1.59 o 
   3   9   1      168.96      148.91      4.76 o 
   4   9   1      278.06      279.94      6.58 o 
   5   9   1      269.79      269.17      6.48 o 
   6   9   1      395.81      395.26      9.39 o 
   7   9   1       22.26       26.88      2.28 o 
   8   9   1        3.64        4.93      2.53 o 
   9   9   1        1.85        2.22      2.29 o 
  10   9   1        2.14        2.95      3.49 o 
  11   9   1        8.83        5.60      4.14 o 
   1  10   1       20.67       21.97      2.81 o 
   2  10   1       87.68       69.54      3.19 o 
   3  10   1       78.89       74.07      3.57 o 
   4  10   1      107.54      104.53      4.13 o 
   5  10   1       37.28       33.34      2.66 o 
   6  10   1        9.23       12.03      2.04 o 
   7  10   1        3.95        6.24      2.12 o 
   8  10   1       32.64       28.08      3.41 o 
   9  10   1        6.38        9.40      3.33 o 
  10  10   1       17.92       23.06      5.13 o 
   0  11   1      122.10      110.04      7.57 o 
   1  11   1      177.34      150.14      6.12 o 
   2  11   1       39.03       36.68      3.30 o 
   3  11   1      161.16      146.60      6.62 o 
   4  11   1       13.00       13.31      2.21 o 
   5  11   1       18.45       22.01      2.88 o 
   6  11   1        7.09       12.43      2.42 o 
   7  11   1        6.43        3.85      2.00 o 
   8  11   1        5.28        7.94      2.68 o 
   9  11   1       11.98       11.44      3.05 o 
  10  11   1       20.76       33.48      7.57 o 
   1  12   1      238.56      209.34      8.25 o 
   2  12   1      177.39      170.98      7.54 o 
   3  12   1        7.02        7.93      2.52 o 
   4  12   1        5.66        6.44      2.50 o 
   5  12   1        1.06       -0.80      2.02 o 
   6  12   1        5.50        3.25      2.21 o 
   7  12   1       14.83       11.38      3.52 o 
   8  12   1        2.35        3.48      3.03 o 
   9  12   1        0.78       -1.01      4.13 o 
   0  13   1      156.66      153.04     10.33 o 
   1  13   1       28.07       36.18      3.66 o 
   2  13   1       22.09       30.11      3.37 o 
   3  13   1       97.35      101.85      6.02 o 
   4  13   1       92.45      102.21      6.37 o 
   5  13   1       70.18       61.03      5.03 o 
   6  13   1        5.14       11.66      3.62 o 
   7  13   1        2.45       12.18      6.55 o 
   8  13   1        2.27        8.37      3.74 o 
   1  14   1       40.34       36.05      3.73 o 
   2  14   1        6.58       11.06      3.42 o 
   3  14   1       30.97       24.98      3.81 o 
   4  14   1       61.65       69.14      6.61 o 
   5  14   1       61.12       53.51      5.08 o 
   6  14   1        8.75        8.32      3.03 o 
   7  14   1        5.75       18.55      5.87 o 
   0  15   1       37.23       37.08      5.99 o 
   1  15   1        1.96        5.82      3.01 o 
   2  15   1       31.51       24.83      3.93 o 
   3  15   1       15.05       13.05      3.35 o 
   4  15   1        3.40       13.61      3.85 o 
   5  15   1      134.45      133.83      8.68 o 
   6  15   1        5.84        5.36      3.84 o 
   1  16   1        9.36       12.97      3.50 o 
   2  16   1        4.37        2.91      2.72 o 
   3  16   1        2.27        9.80      3.87 o 
   4  16   1        1.59        5.78      3.20 o 
   0  17   1       35.46       45.53      7.59 o 
   1  17   1        2.33        7.23      3.64 o 
   0   0   2     7983.33     8170.16    177.66 o 
   2   0   2     4675.99     4444.60     59.97 o 
   4   0   2      708.73      728.51     11.47 o 
   6   0   2      702.96      790.10     16.42 o 
   8   0   2       91.55      108.60      8.17 o 
  10   0   2      157.14      152.56     11.96 o 
  12   0   2       19.66       14.31      7.27 o 
   1   1   2     7097.75     7161.78     53.15 o 
   2   1   2     7790.72     7852.13     80.20 o 
   3   1   2      310.63      283.72      7.18 o 
   4   1   2      430.29      451.07      5.92 o 
   5   1   2      269.67      261.55      5.61 o 
   6   1   2       11.15       12.64      1.07 o 
   7   1   2      144.49      160.02      6.54 o 
   8   1   2       65.17       67.88      4.61 o 
   9   1   2       81.86       78.52      5.45 o 
  10   1   2        0.55        5.58      3.76 o 
  11   1   2       44.88       51.66      5.64 o 
  12   1   2       17.94       25.11      4.94 o 
  13   1   2       12.53        9.04      4.38 o 
   0   2   2    25342.79    24838.90    318.00 o 
   1   2   2     1703.18     1595.23     16.00 o 
   2   2   2     3402.97     3449.81     36.47 o 
   3   2   2      367.19      340.42      4.85 o 
   4   2   2      996.90     1031.83     12.67 o 
   5   2   2      888.34      873.65     12.49 o 
   6   2   2       43.04       53.58      3.25 o 
   7   2   2       56.58       50.69      2.69 o 
   8   2   2       28.28       29.55      3.48 o 
   9   2   2       57.65       48.43      4.41 o 
  10   2   2       26.49       34.98      4.37 o 
  11   2   2        3.82        7.73      3.49 o 
  12   2   2       19.77       16.94      4.34 o 
  13   2   2        2.48       -3.98      3.98 o 
   1   3   2     3470.57     3611.31     37.95 o 
   2   3   2      340.58      396.98     10.22 o 
   3   3   2     2366.86     2482.22     30.12 o 
   4   3   2      179.58      180.55      4.76 o 
   5   3   2      668.61      774.50     11.08 o 
   6   3   2        0.43        5.76      1.18 o 
   7   3   2       62.59       67.95      2.72 o 
   8   3   2       91.36       80.98      3.87 o 
   9   3   2        0.90        4.79      2.61 o 
  10   3   2       48.52       41.52      4.72 o 
  11   3   2        8.23       10.51      3.36 o 
  12   3   2        1.71        0.37      2.94 o 
  13   3   2        1.65       10.02      6.10 o 
   0   4   2      440.00      361.00      5.30 o 
   1   4   2      380.13      353.57      5.77 o 
   2   4   2     1502.28     1725.43     20.22 o 
   3   4   2      852.06      915.71     15.45 o 
   4   4   2      503.27      625.87      9.21 o 
   5   4   2      310.42      322.40      5.56 o 
   6   4   2        2.40        2.98      1.18 o 
   7   4   2      135.89      137.56      4.48 o 
   8   4   2      211.97      203.21      6.00 o 
   9   4   2      162.71      136.89      7.51 o 
  10   4   2       63.42       62.54      5.38 o 
  11   4   2       85.46       77.78      6.72 o 
  12   4   2        0.82       -3.28      3.48 o 
   1   5   2      296.74      271.95      3.33 o 
   2   5   2      218.44      219.38      3.48 o 
   3   5   2      159.99      211.66      4.64 o 
   4   5   2      144.55      161.33      3.34 o 
   5   5   2      127.86      122.88      3.03 o 
   6   5   2       28.39       29.84      1.72 o 
   7   5   2       56.18       61.36      2.57 o 
   8   5   2       20.77       20.98      2.28 o 
   9   5   2       66.14       55.84      4.77 o 
  10   5   2       55.43       58.51      5.25 o 
  11   5   2       16.08       20.02      4.97 o 
  12   5   2        7.27        8.26      3.64 o 
   0   6   2       78.51      116.36      3.35 o 
   1   6   2     1063.72     1037.77     13.55 o 
   2   6   2      398.67      459.19      6.28 o 
   3   6   2      544.53      589.37      8.88 o 
   4   6   2      136.14      156.45      3.41 o 
   5   6   2      403.27      379.68      7.16 o 
   6   6   2      137.30      120.63      3.47 o 
   7   6   2       95.39       91.43      3.08 o 
   8   6   2       29.78       29.57      2.67 o 
   9   6   2       25.18       26.66      3.01 o 
  10   6   2       54.16       63.62      5.62 o 
  11   6   2        2.58        3.01      3.19 o 
  12   6   2        4.28        4.51      3.63 o 
   1   7   2      205.51      194.35      3.20 o 
   2   7   2      157.26      163.43      3.54 o 
   3   7   2       74.80       94.20      2.95 o 
   4   7   2       84.35       91.52      2.63 o 
   5   7   2       81.51       85.79      2.99 o 
   6   7   2      153.99      150.09      4.22 o 
   7   7   2      121.19      111.82      3.61 o 
   8   7   2       63.80       62.68      3.75 o 
   9   7   2       37.60       32.39      3.15 o 
  10   7   2       68.70       66.01      6.20 o 
  11   7   2       17.23       25.20      4.45 o 
  12   7   2       10.63        7.76      4.27 o 
   0   8   2      107.20      109.75      3.63 o 
   1   8   2      326.76      332.55      5.88 o 
   2   8   2      125.33      129.06      2.93 o 
   3   8   2      147.89      133.85      3.12 o 
   4   8   2       99.05      102.79      2.95 o 
   5   8   2      141.58      123.30      3.82 o 
   6   8   2       78.23       78.81      3.21 o 
   7   8   2        7.36        6.34      2.01 o 
   8   8   2      115.26      110.33      5.14 o 
   9   8   2       28.00       28.48      3.03 o 
  10   8   2       28.14       29.64      4.28 o 
  11   8   2       11.94       12.75      4.52 o 
   1   9   2       36.88       42.89      2.31 o 
   2   9   2       38.93       47.95      1.76 o 
   3   9   2        1.74       10.86      2.60 o 
   4   9   2       26.04       35.13      2.22 o 
   5   9   2       39.83       35.88      2.10 o 
   6   9   2       23.25       27.78      2.09 o 
   7   9   2       44.32       39.71      2.60 o 
   8   9   2       14.97       15.43      2.37 o 
   9   9   2        0.53        0.07      1.82 o 
  10   9   2       19.91       17.88      4.57 o 
  11   9   2       70.33       68.66      7.88 o 
   0  10   2      191.62      214.16     10.12 o 
   1  10   2       60.84       63.42      3.07 o 
   2  10   2      142.26      141.29      4.88 o 
   3  10   2       46.10       43.70      2.51 o 
   4  10   2      205.55      197.74      6.18 o 
   5  10   2      180.69      152.24      5.45 o 
   6  10   2        4.10        6.17      1.88 o 
   7  10   2       15.37       14.06      3.02 o 
   8  10   2       17.22       23.27      3.28 o 
   9  10   2        7.02       11.23      3.47 o 
  10  10   2        2.80        4.97      3.81 o 
   1  11   2       34.02       36.57      3.26 o 
   2  11   2       27.11       28.53      2.97 o 
   3  11   2       15.43       15.30      2.25 o 
   4  11   2      114.91      122.92      5.54 o 
   5  11   2       11.81       17.46      2.26 o 
   6  11   2        5.48        3.13      1.78 o 
   7  11   2        5.07        5.71      2.41 o 
   8  11   2        5.95        6.40      2.64 o 
   9  11   2        0.20        2.51      2.80 o 
  10  11   2       12.08        8.68      4.84 o 
   0  12   2       87.77      107.53     21.30 o 
   1  12   2       19.54       21.96      2.99 o 
   2  12   2       96.19       90.60      5.26 o 
   3  12   2      123.66      131.21      6.68 o 
   4  12   2       36.64       42.02      3.89 o 
   5  12   2       47.98       53.46      4.72 o 
   6  12   2        4.86        9.88      2.76 o 
   7  12   2        8.32        7.29      3.10 o 
   8  12   2       15.95       17.49      7.12 o 
   9  12   2       17.21       11.61      5.83 o 
   1  13   2       47.04       48.01      4.11 o 
   2  13   2       18.26       19.42      3.16 o 
   3  13   2       59.45       63.29      4.82 o 
   4  13   2       18.74       18.00      3.13 o 
   5  13   2        8.32        6.67      2.66 o 
   6  13   2        5.28        5.17      2.79 o 
   7  13   2        4.13        1.94      3.31 o 
   8  13   2        2.88        2.55      3.21 o 
   0  14   2       14.38       20.05      4.86 o 
   1  14   2       27.06       29.20      3.59 o 
   2  14   2       10.81       15.59      3.21 o 
   3  14   2       93.20       87.26      6.08 o 
   4  14   2       20.49       23.49      4.41 o 
   5  14   2       20.74       20.91      4.07 o 
   6  14   2       13.54       21.84      3.86 o 
   7  14   2       22.15       24.56      5.04 o 
   1  15   2        5.00        7.29      2.90 o 
   2  15   2        7.82        8.88      3.13 o 
   3  15   2        4.54        5.24      2.79 o 
   4  15   2       33.30       36.26      4.64 o 
   5  15   2       10.84       18.97      3.91 o 
   6  15   2       15.47       25.98      5.31 o 
   0  16   2       16.59       16.51      5.19 o 
   1  16   2        6.71        2.95      2.77 o 
   2  16   2        0.27        1.93      2.63 o 
   3  16   2       18.41       19.07      4.11 o 
   4  16   2        5.69        5.87      3.25 o 
   2   0   3       65.73       34.64      4.90 o 
   4   0   3      866.03      820.54     20.87 o 
   6   0   3       99.16      103.19      3.26 o 
   8   0   3       59.01       49.74      5.91 o 
  10   0   3       52.23       39.52      6.69 o 
  12   0   3       18.85       15.66      7.73 o 
   0   1   3     8233.98     7590.08     72.00 o 
   1   1   3     1559.07     1254.36     14.58 o 
   2   1   3     8078.23     8109.46     92.04 o 
   3   1   3     2687.13     2588.76     30.58 o 
   4   1   3      626.92      668.74      8.96 o 
   5   1   3       97.50       90.43      2.27 o 
   6   1   3       37.54       39.32      1.41 o 
   7   1   3       30.02       29.03      1.94 o 
   8   1   3       79.31       75.75      5.05 o 
   9   1   3       22.32       18.20      3.25 o 
  10   1   3        1.44        1.57      2.70 o 
  11   1   3        6.45        5.05      3.16 o 
  12   1   3        2.22        5.10      3.42 o 
  13   1   3        4.16        5.25      3.98 o 
   1   2   3     1641.72     1886.13     18.77 o 
   2   2   3      515.40      403.27      9.11 o 
   3   2   3      996.75     1064.25     13.04 o 
   4   2   3      861.98      873.08     11.86 o 
   5   2   3      180.52      184.77      3.86 o 
   6   2   3       29.01       38.51      1.50 o 
   7   2   3       45.89       50.20      2.35 o 
   8   2   3      108.79      104.47      5.68 o 
   9   2   3       48.30       48.41      4.63 o 
  10   2   3       28.66       32.10      4.23 o 
  11   2   3       17.48       23.80      4.42 o 
  12   2   3        2.40        4.54      3.45 o 
  13   2   3       18.07       20.06      4.97 o 
   0   3   3     2149.94     2031.59     48.30 o 
   1   3   3     3567.27     3709.24     41.24 o 
   2   3   3     4335.59     4658.89     57.27 o 
   3   3   3      145.66      184.97      3.13 o 
   4   3   3      602.87      570.32      8.79 o 
   5   3   3      411.68      356.22      6.24 o 
   6   3   3       60.95       56.58      2.10 o 
   7   3   3      122.11      123.15      4.65 o 
   8   3   3      316.26      263.41      8.20 o 
   9   3   3       11.03       24.91      3.49 o 
  10   3   3       42.75       40.82      4.51 o 
  11   3   3       18.64       12.00      3.52 o 
  12   3   3       10.16        9.59      3.84 o 
   1   4   3     1843.62     1994.57     23.81 o 
   2   4   3      378.22      437.17      5.90 o 
   3   4   3      897.47      973.80     13.40 o 
   4   4   3      730.06      701.95     10.69 o 
   5   4   3        2.92        5.40      1.00 o 
   6   4   3      161.82      143.64      3.48 o 
   7   4   3      140.25      143.16      4.07 o 
   8   4   3       93.70       93.50      3.94 o 
   9   4   3      129.04      130.05      7.08 o 
  10   4   3       12.13       20.04      3.64 o 
  11   4   3       32.09       33.76      5.26 o 
  12   4   3        1.17       -0.35      2.79 o 
   0   5   3     1028.01     1051.00     17.12 o 
   1   5   3      329.05      365.72      4.83 o 
   2   5   3     1851.62     2118.76     27.78 o 
   3   5   3     1106.79     1134.95     17.39 o 
   4   5   3      227.62      232.28      4.81 o 
   5   5   3      135.77      135.27      3.34 o 
   6   5   3      144.29      129.37      3.90 o 
   7   5   3      724.66      664.33     13.93 o 
   8   5   3      202.97      185.78      6.22 o 
   9   5   3       66.58       59.02      4.93 o 
  10   5   3       33.38       35.28      4.40 o 
  11   5   3       14.92       31.46      5.46 o 
  12   5   3        6.53        4.65      3.42 o 
   1   6   3       45.32       54.51      1.34 o 
   2   6   3      417.27      404.55      6.01 o 
   3   6   3      117.86      141.41      3.03 o 
   4   6   3       67.13       59.49      2.07 o 
   5   6   3       66.28       79.00      3.52 o 
   6   6   3      140.82      134.19      3.94 o 
   7   6   3      125.24      118.97      3.77 o 
   8   6   3       24.16       20.38      2.33 o 
   9   6   3       64.49       57.44      4.14 o 
  10   6   3       16.14       23.48      3.78 o 
  11   6   3        4.12        4.69      3.03 o 
  12   6   3       15.41        9.54      3.90 o 
   0   7   3      582.22      565.73     16.87 o 
   1   7   3       46.03       54.41      1.32 o 
   2   7   3       87.81       91.44      2.13 o 
   3   7   3      283.81      300.11      5.38 o 
   4   7   3      141.13      153.84      3.95 o 
   5   7   3       77.46       76.17      2.87 o 
   6   7   3       28.75       28.29      1.96 o 
   7   7   3       53.68       52.29      2.58 o 
   8   7   3        7.61       11.47      2.23 o 
   9   7   3       10.81       14.53      2.49 o 
  10   7   3       20.99       25.08      3.94 o 
  11   7   3       15.14       15.64      3.92 o 
   1   8   3      266.46      239.65      4.75 o 
   2   8   3       19.13       22.53      1.75 o 
   3   8   3       11.67       17.16      1.50 o 
   4   8   3      124.55      130.51      3.66 o 
   5   8   3        6.56        3.73      1.31 o 
   6   8   3       42.20       51.61      2.63 o 
   7   8   3       27.15       28.15      2.17 o 
   8   8   3        2.24        2.60      1.72 o 
   9   8   3       18.43       21.24      2.89 o 
  10   8   3        2.31        1.89      2.60 o 
  11   8   3       26.35       22.65      4.68 o 
   0   9   3      261.20      281.37      8.67 o 
   1   9   3      110.98      104.82      3.93 o 
   2   9   3       25.77       31.95      1.83 o 
   3   9   3       99.99       99.48      3.63 o 
   4   9   3       97.15      102.67      3.67 o 
   5   9   3      127.94      134.04      4.73 o 
   6   9   3       37.01       30.18      2.28 o 
   7   9   3       16.16       17.44      1.96 o 
   8   9   3       13.64       12.53      2.45 o 
   9   9   3       29.09       27.87      3.42 o 
  10   9   3        0.34        2.80      3.28 o 
  11   9   3       11.20        6.67      6.26 o 
   1  10   3      110.49      111.55      4.16 o 
   2  10   3      258.78      256.61      7.89 o 
   3  10   3       29.42       29.30      2.30 o 
   4  10   3        9.53        9.23      2.11 o 
   5  10   3       44.04       42.95      2.72 o 
   6  10   3       34.10       32.22      2.65 o 
   7  10   3       16.22       18.00      2.23 o 
   8  10   3       32.67       29.99      3.64 o 
   9  10   3        5.14        3.78      2.42 o 
  10  10   3        6.36       10.17      4.18 o 
   0  11   3      141.45      129.03      8.13 o 
   1  11   3      181.25      168.66      6.75 o 
   2  11   3      249.15      242.13      7.65 o 
   3  11   3       78.53       77.74      4.94 o 
   4  11   3      176.96      205.48      7.59 o 
   5  11   3       50.35       57.18      3.59 o 
   6  11   3       44.72       39.48      3.25 o 
   7  11   3        4.19        8.00      2.06 o 
   8  11   3       38.34       38.93      4.49 o 
   9  11   3        4.23       -0.33      3.11 o 
   1  12   3       20.64       24.58      2.98 o 
   2  12   3       11.99       21.85      3.03 o 
   3  12   3      293.56      284.84     10.92 o 
   4  12   3       35.35       43.68      4.14 o 
   5  12   3       93.16       87.19      5.00 o 
   6  12   3        1.81        4.66      2.13 o 
   7  12   3        2.25       11.33      4.84 o 
   8  12   3       13.65        8.07      4.04 o 
   9  12   3       25.19       26.41     11.31 o 
   0  13   3       19.64       25.85      4.52 o 
   1  13   3       13.80       18.04      4.06 o 
   2  13   3      144.65      118.00      6.56 o 
   3  13   3        4.69        3.35      2.45 o 
   4  13   3        2.58        3.68      2.43 o 
   5  13   3        1.44        1.07      2.29 o 
   6  13   3        3.25        8.93      2.86 o 
   7  13   3        3.54        1.33      3.09 o 
   8  13   3       14.21       18.96      5.61 o 
   1  14   3       12.80       14.36      3.01 o 
   2  14   3        8.10        6.21      2.63 o 
   3  14   3        6.03        8.65      2.84 o 
   4  14   3        9.71       10.22      3.52 o 
   5  14   3        8.22       12.46      3.29 o 
   6  14   3       21.67       21.89      3.92 o 
   7  14   3        3.04        4.58      4.08 o 
   0  15   3        0.15       -2.02      3.31 o 
   1  15   3        4.34        3.48      2.50 o 
   2  15   3        9.12        6.54      2.99 o 
   3  15   3        2.69        2.26      2.47 o 
   4  15   3        3.06        3.20      2.65 o 
   5  15   3       25.90       26.97      4.54 o 
   1  16   3        2.03        0.51      2.44 o 
   2  16   3        3.75        8.36      3.31 o 
   3  16   3        3.93        2.07      3.25 o 
   4  16   3        0.64       -1.81      2.98 o 
   0   0   4     1279.67     1427.33     39.74 o 
   2   0   4      326.57      278.89      7.07 o 
   4   0   4      497.60      532.21     14.75 o 
   6   0   4      210.22      226.45      9.94 o 
   8   0   4      189.75      173.99     10.94 o 
  10   0   4       43.20       42.22      6.71 o 
  12   0   4       17.27       20.95      6.93 o 
   1   1   4      448.55      379.57      4.50 o 
   2   1   4      118.62      121.57      4.13 o 
   3   1   4      285.50      241.19      3.62 o 
   4   1   4        7.31       14.24      2.67 o 
   5   1   4       34.07       44.25      1.73 o 
   6   1   4      222.38      212.73      4.44 o 
   7   1   4       61.89       72.04      2.67 o 
   8   1   4      101.01       93.54      5.65 o 
   9   1   4       42.76       47.08      4.36 o 
  10   1   4       12.17       18.76      3.65 o 
  11   1   4        4.83       11.38      4.09 o 
  12   1   4        1.03        4.12      3.60 o 
   0   2   4     1656.27     1449.33     37.73 o 
   1   2   4      220.35      254.68      5.23 o 
   2   2   4      213.45      217.23      8.66 o 
   3   2   4      435.25      412.96      5.85 o 
   4   2   4       52.58       59.40      2.11 o 
   5   2   4      847.27      955.05     15.02 o 
   6   2   4      164.48      178.78      4.12 o 
   7   2   4      499.95      503.66     10.08 o 
   8   2   4      173.22      162.36      6.17 o 
   9   2   4       27.66       31.55      3.81 o 
  10   2   4       38.77       38.34      4.65 o 
  11   2   4        3.10        4.87      3.03 o 
  12   2   4        5.16        6.35      3.63 o 
   1   3   4      212.25      235.44      3.23 o 
   2   3   4     3408.34     3532.86     47.47 o 
   3   3   4     1662.18     1816.37     27.44 o 
   4   3   4     1000.42     1159.81     17.26 o 
   5   3   4      308.57      309.63      7.00 o 
   6   3   4      115.21      118.37      3.46 o 
   7   3   4      385.26      342.64      7.67 o 
   8   3   4      296.56      258.07      7.47 o 
   9   3   4       30.48       33.67      3.98 o 
  10   3   4       46.22       48.91      5.03 o 
  11   3   4       13.42        9.95      3.49 o 
  12   3   4        1.66        1.59      3.29 o 
   0   4   4      176.22      189.51      3.96 o 
   1   4   4     1760.88     1764.39     21.79 o 
   2   4   4     1068.93     1026.39     13.89 o 
   3   4   4     2064.15     2117.09     30.44 o 
   4   4   4      262.04      314.18      5.59 o 
   5   4   4      108.52      104.02      2.91 o 
   6   4   4      181.45      181.87      4.95 o 
   7   4   4      217.56      204.51      5.08 o 
   8   4   4      122.64      117.24      4.71 o 
   9   4   4        1.52        2.75      2.45 o 
  10   4   4       20.50       26.38      4.04 o 
  11   4   4       18.65       22.68      4.31 o 
  12   4   4        2.39        0.04      2.64 o 
   1   5   4      581.75      647.72      8.75 o 
   2   5   4       10.69        8.84      0.93 o 
   3   5   4     1735.55     1880.53     27.88 o 
   4   5   4      408.80      471.10      8.25 o 
   5   5   4        1.35        7.04      1.49 o 
   6   5   4      157.49      157.38      4.13 o 
   7   5   4      115.10      122.22      3.82 o 
   8   5   4       68.55       77.01      3.98 o 
   9   5   4       40.01       37.22      3.99 o 
  10   5   4       27.36       32.51      4.42 o 
  11   5   4       11.26       20.45      5.84 o 
  12   5   4        3.32       12.21      4.18 o 
   0   6   4      240.70      233.09      5.10 o 
   1   6   4       47.46       39.00      1.29 o 
   2   6   4       73.91       98.82      2.28 o 
   3   6   4       58.16       59.41      1.92 o 
   4   6   4      102.82      112.28      3.13 o 
   5   6   4      169.23      172.10      4.36 o 
   6   6   4      103.36      105.16      3.84 o 
   7   6   4      105.39       91.79      3.46 o 
   8   6   4      165.14      159.19      5.97 o 
   9   6   4       25.48       21.15      2.94 o 
  10   6   4       11.88       22.68      5.89 o 
  11   6   4       11.87       15.90      3.78 o 
  12   6   4        4.02       -1.06      3.00 o 
   1   7   4      537.98      530.67      7.84 o 
   2   7   4       74.72       85.16      2.87 o 
   3   7   4       28.48       34.56      1.83 o 
   4   7   4       20.39       23.86      1.61 o 
   5   7   4       26.08       25.27      1.90 o 
   6   7   4      162.75      151.33      4.53 o 
   7   7   4        3.34        9.71      2.00 o 
   8   7   4       45.36       37.97      3.08 o 
   9   7   4        5.41        6.62      2.30 o 
  10   7   4       31.77       29.90      4.22 o 
  11   7   4        5.05        5.63      3.40 o 
   0   8   4      506.89      460.78     14.75 o 
   1   8   4      159.42      143.03      3.86 o 
   2   8   4      156.65      161.15      3.89 o 
   3   8   4      152.78      154.84      3.78 o 
   4   8   4       16.28       13.56      2.17 o 
   5   8   4       57.60       56.20      2.61 o 
   6   8   4        2.12        2.91      1.62 o 
   7   8   4       16.34       19.46      1.91 o 
   8   8   4        5.11        8.31      2.07 o 
   9   8   4       21.72       26.71      2.89 o 
  10   8   4       37.31       44.32      4.83 o 
  11   8   4        2.97        5.70      3.44 o 
   1   9   4       58.22       53.18      2.36 o 
   2   9   4        1.66        1.63      1.05 o 
   3   9   4      263.64      256.79      6.37 o 
   4   9   4        7.77        6.02      1.66 o 
   5   9   4       67.75       67.19      3.28 o 
   6   9   4       57.26       54.38      2.77 o 
   7   9   4        3.25        6.35      1.65 o 
   8   9   4       14.22       15.30      2.60 o 
   9   9   4       11.60        9.77      2.56 o 
  10   9   4        3.47        3.06      3.34 o 
   0  10   4      232.06      212.94      8.13 o 
   1  10   4       32.49       30.05      2.18 o 
   2  10   4      162.69      129.36      4.38 o 
   3  10   4      309.68      281.10      7.41 o 
   4  10   4       96.10       98.38      4.15 o 
   5  10   4       18.23       19.98      2.13 o 
   6  10   4       14.80       15.23      2.06 o 
   7  10   4       25.75       30.06      2.66 o 
   8  10   4       14.47       19.60      3.20 o 
   9  10   4       12.32        7.40      3.69 o 
  10  10   4        0.38        0.25      2.93 o 
   1  11   4       60.92       61.91      4.32 o 
   2  11   4      182.26      176.51      6.62 o 
   3  11   4       24.93       30.44      3.34 o 
   4  11   4      142.13      150.70      6.36 o 
   5  11   4        4.33        6.12      2.87 o 
   6  11   4       18.59       19.19      2.62 o 
   7  11   4       26.93       23.98      3.01 o 
   8  11   4       27.60       32.26      4.04 o 
   9  11   4        0.96       -2.75      3.65 o 
   0  12   4        1.74       -0.55      2.39 o 
   1  12   4      182.85      176.36      7.54 o 
   2  12   4        1.39        2.72      2.10 o 
   3  12   4       89.76       83.93      5.42 o 
   4  12   4       23.69       22.64      2.91 o 
   5  12   4       13.97       13.79      2.60 o 
   6  12   4        3.44        4.96      2.36 o 
   7  12   4       16.51       15.48      4.03 o 
   8  12   4        7.54       11.46      3.98 o 
   1  13   4       40.79       45.23      3.83 o 
   2  13   4       20.16       22.96      3.34 o 
   3  13   4       48.02       48.34      4.50 o 
   4  13   4       38.71       33.58      3.90 o 
   5  13   4        2.20        5.04      2.95 o 
   6  13   4        5.43        3.82      2.56 o 
   7  13   4        2.48        2.57      3.93 o 
   8  13   4       11.34        9.62      4.19 o 
   0  14   4        6.09        6.91      3.53 o 
   1  14   4       20.00       26.37      3.68 o 
   2  14   4        4.10        6.94      3.24 o 
   3  14   4       47.09       50.30      6.47 o 
   4  14   4        9.42       10.21      3.13 o 
   5  14   4        0.30        7.79      2.98 o 
   6  14   4        1.17        2.17      3.12 o 
   7  14   4        0.62        3.48      3.67 o 
   1  15   4        0.41       -0.34      2.31 o 
   2  15   4        1.18        1.72      2.58 o 
   3  15   4        2.94        0.29      2.34 o 
   4  15   4        2.32        2.51      2.69 o 
   5  15   4        8.10        7.53      3.35 o 
   0  16   4        4.95        3.79      4.13 o 
   1  16   4        0.54        6.02      3.03 o 
   2  16   4        1.58        3.44      3.10 o 
   3  16   4        0.68        2.43      2.94 o 
   2   0   5       58.45       56.92      3.33 o 
   4   0   5       27.20       41.46      6.37 o 
   6   0   5       66.64       61.34      3.93 o 
   8   0   5       70.81       73.30      7.22 o 
  10   0   5       28.12       36.04      6.21 o 
  12   0   5       26.33       23.05      7.13 o 
   0   1   5       38.64       33.54      1.82 o 
   1   1   5      105.69      109.41      2.79 o 
   2   1   5      838.07      863.82     12.43 o 
   3   1   5      785.87      882.78     12.14 o 
   4   1   5      173.38      190.05      3.68 o 
   5   1   5       13.97       19.91      1.71 o 
   6   1   5       26.02       24.28      1.75 o 
   7   1   5       77.85       77.43      2.81 o 
   8   1   5      234.37      220.57      7.41 o 
   9   1   5       47.78       57.34      5.04 o 
  10   1   5        2.14        7.37      3.51 o 
  11   1   5       12.14       11.21      3.57 o 
  12   1   5       13.20       13.21      4.18 o 
   1   2   5      430.49      393.00      4.52 o 
   2   2   5      887.95      786.60     10.17 o 
   3   2   5      569.85      599.09      8.77 o 
   4   2   5      213.84      201.06      3.90 o 
   5   2   5      123.78      130.22      3.37 o 
   6   2   5       52.97       59.99      2.57 o 
   7   2   5       88.22       88.82      3.35 o 
   8   2   5       68.35       61.38      3.32 o 
   9   2   5       63.16       65.35      4.85 o 
  10   2   5       12.35       22.14      3.73 o 
  11   2   5        1.23        0.20      2.61 o 
  12   2   5       45.92       42.14      5.81 o 
   0   3   5      311.80      382.88      6.66 o 
   1   3   5      731.32      761.84     10.51 o 
   2   3   5     2277.48     2399.88     33.09 o 
   3   3   5      774.61      727.83     11.37 o 
   4   3   5      441.22      440.35      7.50 o 
   5   3   5       13.02       10.73      1.27 o 
   6   3   5      187.80      186.87      4.92 o 
   7   3   5      427.15      395.52      8.61 o 
   8   3   5      321.14      292.74      8.49 o 
   9   3   5       16.36       15.19      3.39 o 
  10   3   5       10.52       17.20      4.08 o 
  11   3   5       16.53       14.19      3.69 o 
  12   3   5       18.11        9.87      3.89 o 
   1   4   5      232.08      275.22      5.10 o 
   2   4   5      700.01      746.34     10.86 o 
   3   4   5     1125.77     1153.22     17.57 o 
   4   4   5      305.97      292.41      5.66 o 
   5   4   5      158.69      156.14      3.94 o 
   6   4   5       27.07       27.02      2.01 o 
   7   4   5      202.28      211.97      5.54 o 
   8   4   5       37.68       32.34      2.83 o 
   9   4   5      165.95      157.87      7.98 o 
  10   4   5       11.71       11.15      4.41 o 
  11   4   5        6.73        8.33      3.27 o 
  12   4   5        9.18        9.03      4.46 o 
   0   5   5     1207.68     1268.98     24.42 o 
   1   5   5      323.23      345.42      7.48 o 
   2   5   5      777.85      887.78     13.41 o 
   3   5   5      114.14      100.89      3.20 o 
   4   5   5      158.31      169.27      4.15 o 
   5   5   5      312.63      292.97      6.46 o 
   6   5   5       62.53       64.66      2.74 o 
   7   5   5       38.04       45.89      2.50 o 
   8   5   5      217.47      183.46      6.73 o 
   9   5   5       14.93       19.22      3.79 o 
  10   5   5       16.35       14.33      3.36 o 
  11   5   5        1.09        7.19      3.26 o 
  12   5   5        1.91        2.44      3.58 o 
   1   6   5       95.20       88.44      2.14 o 
   2   6   5       85.19       85.01      2.53 o 
   3   6   5      192.68      207.09      4.36 o 
   4   6   5      237.39      254.61      5.59 o 
   5   6   5        3.15        5.24      1.81 o 
   6   6   5       78.23       65.67      2.94 o 
   7   6   5       60.13       52.51      2.82 o 
   8   6   5      229.36      191.53      6.99 o 
   9   6   5       18.50       20.15      3.09 o 
  10   6   5        9.76       17.49      3.72 o 
  11   6   5        0.02        2.74      2.84 o 
   0   7   5      456.90      410.00      9.23 o 
   1   7   5       29.84       27.86      1.30 o 
   2   7   5      119.13      128.12      3.14 o 
   3   7   5      373.14      349.13      6.76 o 
   4   7   5       39.66       43.04      2.44 o 
   5   7   5       50.04       55.18      4.09 o 
   6   7   5      140.58      135.49      4.86 o 
   7   7   5        8.93        9.25      1.83 o 
   8   7   5        5.57        5.10      1.92 o 
   9   7   5        9.13        7.26      2.20 o 
  10   7   5       17.09       16.89      3.67 o 
  11   7   5        4.74        5.14      4.14 o 
   1   8   5      387.09      364.07      6.33 o 
   2   8   5        8.07       14.47      1.31 o 
   3   8   5       16.31       21.12      1.97 o 
   4   8   5       58.17       52.93      2.37 o 
   5   8   5       56.64       51.77      2.67 o 
   6   8   5       18.50       22.00      2.06 o 
   7   8   5       28.57       30.81      2.32 o 
   8   8   5        7.51       11.44      3.28 o 
   9   8   5        7.96        9.35      3.43 o 
  10   8   5        2.73        3.48      2.98 o 
  11   8   5        1.19        0.69      3.12 o 
   0   9   5       77.03       81.55      4.59 o 
   1   9   5       39.00       34.44      1.76 o 
   2   9   5      212.39      219.67      5.49 o 
   3   9   5      268.39      264.52      6.74 o 
   4   9   5      110.15      112.30      4.15 o 
   5   9   5      119.26      119.16      4.57 o 
   6   9   5       69.27       66.82      3.66 o 
   7   9   5        2.62        3.16      1.77 o 
   8   9   5       31.43       31.56      3.24 o 
   9   9   5        9.42        9.81      2.81 o 
  10   9   5        1.12        1.51      3.21 o 
   1  10   5       52.35       59.77      4.25 o 
   2  10   5      114.02      111.18      4.20 o 
   3  10   5      168.92      157.99      5.01 o 
   4  10   5       65.30       57.95      3.14 o 
   5  10   5       15.80       18.29      2.15 o 
   6  10   5        3.32        6.55      1.83 o 
   7  10   5       15.31       10.39      2.11 o 
   8  10   5       28.13       26.11      3.62 o 
   9  10   5       14.60       19.47      4.54 o 
  10  10   5        1.09       -0.58      3.13 o 
   0  11   5       37.81       41.27      4.26 o 
   1  11   5       80.64       76.74      3.93 o 
   2  11   5      390.50      378.00     11.42 o 
   3  11   5        5.08       10.31      2.53 o 
   4  11   5        4.95        6.85      2.47 o 
   5  11   5        1.14        1.84      2.32 o 
   6  11   5       35.81       46.30      5.58 o 
   7  11   5        0.32        0.11      2.16 o 
   8  11   5       13.44       16.33      3.78 o 
   9  11   5        0.62        0.85      3.36 o 
   1  12   5       25.59       28.57      3.33 o 
   2  12   5        3.48        6.11      2.37 o 
   3  12   5      125.07      124.13      6.79 o 
   4  12   5       20.36       22.05      2.88 o 
   5  12   5        3.05       -0.20      1.66 o 
   6  12   5        1.12       -2.38      2.38 o 
   7  12   5        2.28        4.62      2.87 o 
   8  12   5       12.58       10.64      3.84 o 
   0  13   5       25.38       29.99      5.67 o 
   1  13   5        5.35        6.09      2.45 o 
   2  13   5       57.82       65.04      4.79 o 
   3  13   5       20.02       25.55      3.50 o 
   4  13   5        4.28       12.90      4.90 o 
   5  13   5       20.43       27.17      3.65 o 
   6  13   5        6.93        2.29      2.38 o 
   7  13   5        3.81        3.19      4.02 o 
   1  14   5        6.12        5.42      2.61 o 
   2  14   5        9.62       12.03      3.36 o 
   3  14   5       23.62       34.16      4.41 o 
   4  14   5       10.19        9.92      3.09 o 
   5  14   5        1.40        3.06      2.59 o 
   6  14   5        3.64        3.50      3.45 o 
   0  15   5        9.47        7.03      5.17 o 
   1  15   5        2.66       -1.24      2.46 o 
   2  15   5       14.48       14.93      3.47 o 
   3  15   5        0.21        2.46      2.43 o 
   4  15   5        7.92       10.17      3.20 o 
   5  15   5        0.75       -0.28      2.43 o 
   1  16   5        1.00        3.72      2.98 o 
   2  16   5        7.70        9.20      3.35 o 
   0   0   6      663.38      636.36     57.08 o 
   2   0   6        3.45        3.58      1.14 o 
   4   0   6       67.71       64.82      5.18 o 
   6   0   6      259.53      238.76     10.08 o 
   8   0   6      274.05      244.84     16.09 o 
  10   0   6        2.05        2.36      3.71 o 
  12   0   6      100.27       99.99     11.88 o 
   1   1   6       18.72       24.56      1.36 o 
   2   1   6      101.49       99.12      2.19 o 
   3   1   6       80.05       95.32      5.95 o 
   4   1   6      365.53      392.39      6.84 o 
   5   1   6       84.58       85.57      3.36 o 
   6   1   6       73.65       84.15      3.12 o 
   7   1   6      267.30      250.73      6.42 o 
   8   1   6       30.51       27.58      2.28 o 
   9   1   6       65.02       59.54      5.65 o 
  10   1   6        8.97        7.47      3.08 o 
  11   1   6       13.18       16.34      4.55 o 
  12   1   6        0.62        6.91      4.05 o 
   0   2   6      703.31      700.67     14.21 o 
   1   2   6      949.67      921.77     11.68 o 
   2   2   6      292.69      341.37      5.57 o 
   3   2   6      501.50      507.75      7.97 o 
   4   2   6      465.97      474.70      8.11 o 
   5   2   6      469.46      463.44      8.79 o 
   6   2   6       15.22       19.30      1.77 o 
   7   2   6      237.02      237.75      6.42 o 
   8   2   6      104.02      103.07      4.56 o 
   9   2   6       28.29       31.63      4.21 o 
  10   2   6       43.05       42.18      4.84 o 
  11   2   6        2.45        5.24      3.64 o 
  12   2   6        5.56        5.57      3.54 o 
   1   3   6      146.25      137.22      2.38 o 
   2   3   6     1071.87     1112.49     15.60 o 
   3   3   6       35.16       39.57      2.92 o 
   4   3   6       88.44      101.44      2.77 o 
   5   3   6       21.03       23.95      1.86 o 
   6   3   6       16.05       17.97      1.73 o 
   7   3   6      100.94      106.26      3.82 o 
   8   3   6       47.68       52.34      3.37 o 
   9   3   6       30.94       32.78      3.99 o 
  10   3   6       32.34       34.52      4.34 o 
  11   3   6       12.66       13.00      4.49 o 
  12   3   6        3.03       -1.29      3.08 o 
   0   4   6      828.05      876.81     17.64 o 
   1   4   6      106.79       96.99      3.09 o 
   2   4   6      693.98      658.10     10.33 o 
   3   4   6      386.46      399.69      7.43 o 
   4   4   6      247.44      256.01      5.38 o 
   5   4   6      110.80      114.97      3.41 o 
   6   4   6      235.10      217.55      5.50 o 
   7   4   6      285.38      265.23      7.00 o 
   8   4   6       79.14       84.30      4.29 o 
   9   4   6      167.65      137.50      7.48 o 
  10   4   6        0.54       -0.74      2.67 o 
  11   4   6        4.31        2.37      2.94 o 
  12   4   6       10.23       11.77      4.24 o 
   1   5   6       44.78       36.82      1.44 o 
   2   5   6      167.52      152.22      3.48 o 
   3   5   6      700.77      760.94     12.91 o 
   4   5   6       31.48       31.90      1.83 o 
   5   5   6      101.60       87.73      3.15 o 
   6   5   6       60.30       58.02      3.09 o 
   7   5   6       15.41       19.60      2.00 o 
   8   5   6       69.45       64.61      3.82 o 
   9   5   6       20.70       32.32      4.00 o 
  10   5   6       13.43       15.91      4.06 o 
  11   5   6       10.58        7.59      3.42 o 
   0   6   6      892.22      784.75     17.27 o 
   1   6   6      200.77      196.24      3.89 o 
   2   6   6      455.27      453.59      8.08 o 
   3   6   6       42.60       41.38      1.94 o 
   4   6   6       73.51       76.28      2.80 o 
   5   6   6      382.51      351.21      7.99 o 
   6   6   6      205.47      212.76      5.86 o 
   7   6   6       17.05       27.01      2.33 o 
   8   6   6        0.10        3.53      2.02 o 
   9   6   6       37.85       43.05      3.81 o 
  10   6   6        4.64        1.02      2.47 o 
  11   6   6        4.12        8.17      3.45 o 
   1   7   6      301.35      263.45      5.10 o 
   2   7   6       17.16       16.06      1.34 o 
   3   7   6      149.85      146.70      3.91 o 
   4   7   6      292.25      282.81      6.58 o 
   5   7   6       80.35       76.94      3.40 o 
   6   7   6      145.61      131.72      4.57 o 
   7   7   6       34.74       35.57      2.55 o 
   8   7   6       27.05       27.17      2.89 o 
   9   7   6       27.03       24.35      3.48 o 
  10   7   6        6.62        9.64      3.16 o 
  11   7   6       11.70        6.21      3.55 o 
   0   8   6      296.58      269.89      7.42 o 
   1   8   6      108.66      100.99      2.77 o 
   2   8   6       61.85       65.40      2.32 o 
   3   8   6        7.84        9.65      1.36 o 
   4   8   6       23.71       27.13      2.29 o 
   5   8   6       32.97       26.45      2.08 o 
   6   8   6       27.79       29.82      2.30 o 
   7   8   6       22.25       24.57      2.23 o 
   8   8   6        0.97        0.85      1.74 o 
   9   8   6        0.40        1.41      2.09 o 
  10   8   6       17.77       18.41      4.74 o 
   1   9   6      667.82      613.63     12.34 o 
   2   9   6      216.59      207.17      5.48 o 
   3   9   6       44.71       35.31      2.69 o 
   4   9   6       52.64       58.72      4.29 o 
   5   9   6       39.48       37.97      2.67 o 
   6   9   6       53.96       54.27      3.70 o 
   7   9   6       19.16       18.11      2.41 o 
   8   9   6       25.65       32.24      3.51 o 
   9   9   6       18.22       20.65      3.52 o 
  10   9   6        0.21        0.84      3.17 o 
   0  10   6      399.48      401.43     14.39 o 
   1  10   6      148.35      133.58      4.72 o 
   2  10   6        1.99        5.47      2.12 o 
   3  10   6      281.73      256.37      7.02 o 
   4  10   6       24.06       21.49      2.18 o 
   5  10   6       20.54       22.42      2.35 o 
   6  10   6        2.32        3.53      1.70 o 
   7  10   6        2.46        3.64      1.79 o 
   8  10   6        0.81       -2.17      2.27 o 
   9  10   6       13.09       14.60      4.16 o 
   1  11   6       18.40       21.74      2.64 o 
   2  11   6        7.61        8.14      1.84 o 
   3  11   6       71.00       68.75      4.27 o 
   4  11   6       28.71       31.08      3.12 o 
   5  11   6       19.69       18.24      3.12 o 
   6  11   6        2.89        5.39      2.26 o 
   7  11   6        3.04        6.49      3.09 o 
   8  11   6       22.04       18.56      3.83 o 
   9  11   6        1.24       11.09      5.04 o 
   0  12   6        4.68        5.03      3.21 o 
   1  12   6        8.95        3.47      2.07 o 
   2  12   6       96.29      102.48      5.94 o 
   3  12   6        0.46        2.38      1.93 o 
   4  12   6        9.68       10.21      3.17 o 
   5  12   6        2.34        4.11      2.26 o 
   6  12   6        8.03        7.76      2.49 o 
   7  12   6       12.24       15.17      3.52 o 
   8  12   6        2.10        3.20      3.26 o 
   1  13   6        7.66       12.53      3.02 o 
   2  13   6       13.72       11.95      2.93 o 
   3  13   6       21.74       25.51      3.63 o 
   4  13   6       12.76        9.01      4.86 o 
   5  13   6        1.33        6.92      2.71 o 
   6  13   6        4.05        6.20      2.91 o 
   7  13   6       15.39       25.00      5.12 o 
   0  14   6       39.20       47.38      6.38 o 
   1  14   6        4.39        2.69      2.53 o 
   2  14   6       44.98       43.93      4.40 o 
   3  14   6        2.01        5.53      2.76 o 
   4  14   6        2.20        0.86      2.55 o 
   5  14   6        5.20        5.06      2.81 o 
   6  14   6        3.73        2.83      3.38 o 
   1  15   6        5.48        8.33      2.99 o 
   2  15   6        7.98       11.89      3.60 o 
   3  15   6       15.32       17.93      3.81 o 
   4  15   6        4.25        2.79      3.03 o 
   0  16   6        5.96       15.84      5.27 o 
   1  16   6        5.20        3.13      2.90 o 
   2   0   7      801.27      822.65     15.18 o 
   4   0   7      872.92      826.01     19.68 o 
   6   0   7      714.07      605.79     17.33 o 
   8   0   7      246.00      238.93     10.53 o 
  10   0   7       93.35       93.85      9.46 o 
  12   0   7       30.20       42.69      8.71 o 
   0   1   7       99.50       94.31      6.34 o 
   1   1   7       92.37       96.25      2.19 o 
   2   1   7      380.16      344.73      7.84 o 
   3   1   7      304.90      386.62      7.28 o 
   4   1   7      218.83      209.74      4.53 o 
   5   1   7       46.87       57.71      2.32 o 
   6   1   7       18.28       23.20      1.99 o 
   7   1   7      380.91      366.86      8.98 o 
   8   1   7       38.49       44.31      3.32 o 
   9   1   7        6.62        6.54      3.49 o 
  10   1   7       10.55       11.21      3.29 o 
  11   1   7        1.80       -1.25      2.98 o 
  12   1   7        6.77        4.99      3.74 o 
   1   2   7       56.05       58.49      1.54 o 
   2   2   7      286.70      336.64      5.16 o 
   3   2   7       22.87       28.77      1.39 o 
   4   2   7      184.44      197.93      4.33 o 
   5   2   7       37.27       43.22      2.63 o 
   6   2   7       33.71       30.81      2.09 o 
   7   2   7       69.41       66.40      3.07 o 
   8   2   7       61.85       67.60      3.66 o 
   9   2   7       50.60       58.19      4.94 o 
  10   2   7       10.71       11.29      3.47 o 
  11   2   7        8.76       11.17      3.67 o 
  12   2   7       21.21       18.71      4.69 o 
   0   3   7      837.74      893.31     25.80 o 
   1   3   7       20.65       19.57      1.16 o 
   2   3   7      107.64      110.29      2.38 o 
   3   3   7      183.93      189.32      3.93 o 
   4   3   7       22.11       24.30      1.60 o 
   5   3   7       43.37       44.26      2.57 o 
   6   3   7        9.55        9.88      1.62 o 
   7   3   7       39.86       39.52      2.55 o 
   8   3   7       96.22       85.22      4.12 o 
   9   3   7        8.47       14.33      3.02 o 
  10   3   7       22.94       20.59      3.84 o 
  11   3   7       14.10        8.74      3.85 o 
   1   4   7      179.64      169.98      3.07 o 
   2   4   7       50.01       51.79      2.22 o 
   3   4   7       22.94       31.26      1.67 o 
   4   4   7       50.57       51.04      2.39 o 
   5   4   7       16.17       16.79      1.72 o 
   6   4   7       35.43       39.26      2.35 o 
   7   4   7      173.36      153.11      5.28 o 
   8   4   7       66.36       62.18      4.45 o 
   9   4   7       21.96       21.86      3.45 o 
  10   4   7        6.80        5.60      2.91 o 
  11   4   7        0.08        5.76      3.28 o 
   0   5   7        7.78        9.26      1.21 o 
   1   5   7       49.58       45.93      1.78 o 
   2   5   7      127.93      128.96      3.62 o 
   3   5   7      224.47      236.19      5.34 o 
   4   5   7      300.79      301.28      6.80 o 
   5   5   7      266.20      266.86      6.72 o 
   6   5   7      176.18      176.63      5.25 o 
   7   5   7        7.37        6.54      1.80 o 
   8   5   7       17.07       17.45      2.64 o 
   9   5   7       33.00       34.55      4.20 o 
  10   5   7       10.26        4.73      2.94 o 
  11   5   7        0.79        3.70      3.01 o 
   1   6   7       88.15       82.09      2.36 o 
   2   6   7       64.22       54.43      2.68 o 
   3   6   7      128.13      127.82      3.70 o 
   4   6   7      369.58      336.21      7.64 o 
   5   6   7      162.75      153.68      4.92 o 
   6   6   7       71.10       61.43      3.22 o 
   7   6   7       15.54       16.21      2.03 o 
   8   6   7       26.92       19.13      2.53 o 
   9   6   7        8.45        6.53      2.49 o 
  10   6   7        3.80        2.94      2.91 o 
  11   6   7       26.72       25.08      4.55 o 
   0   7   7       47.91       46.46      2.69 o 
   1   7   7      164.31      155.05      3.83 o 
   2   7   7      297.97      293.82      6.28 o 
   3   7   7      400.80      417.62      9.40 o 
   4   7   7      362.15      342.08      8.04 o 
   5   7   7      286.65      279.60      7.25 o 
   6   7   7       79.40       79.96      3.74 o 
   7   7   7        7.50        7.14      1.82 o 
   8   7   7       21.83       15.03      2.54 o 
   9   7   7       13.51       19.32      3.19 o 
  10   7   7       22.54       27.12      4.27 o 
   1   8   7      282.50      272.16      5.90 o 
   2   8   7      186.26      163.33      4.29 o 
   3   8   7        3.02        3.45      1.22 o 
   4   8   7       69.15       67.34      2.97 o 
   5   8   7      190.82      148.64      5.23 o 
   6   8   7        3.90        7.05      2.36 o 
   7   8   7       23.00       22.57      2.47 o 
   8   8   7       57.98       48.81      3.97 o 
   9   8   7        1.16        2.63      2.75 o 
  10   8   7       10.61        6.93      3.48 o 
   0   9   7      369.19      332.09      9.62 o 
   1   9   7       64.54       58.68      2.37 o 
   2   9   7       34.80       39.27      2.09 o 
   3   9   7       57.18       48.68      2.41 o 
   4   9   7       18.77       21.43      1.97 o 
   5   9   7       44.32       47.66      3.19 o 
   6   9   7       10.33        8.02      2.04 o 
   7   9   7        0.55       -0.24      1.49 o 
   8   9   7        8.34       11.86      3.27 o 
   9   9   7       13.98       20.31      4.21 o 
   1  10   7       57.91       58.37      3.07 o 
   2  10   7       32.71       37.86      4.47 o 
   3  10   7       69.42       66.27      3.22 o 
   4  10   7        3.87        4.47      1.83 o 
   5  10   7        7.72        4.32      1.84 o 
   6  10   7        3.91        0.44      1.66 o 
   7  10   7        3.97        4.73      2.11 o 
   8  10   7        9.86       10.23      2.93 o 
   9  10   7        0.67       -3.37      3.67 o 
   0  11   7       13.45       11.82      2.59 o 
   1  11   7        3.05        0.08      1.35 o 
   2  11   7        9.89       12.52      2.28 o 
   3  11   7       38.07       35.42      2.96 o 
   4  11   7       23.55       23.30      2.55 o 
   5  11   7       12.37       13.81      2.64 o 
   6  11   7       12.47       20.70      3.31 o 
   7  11   7        0.67        2.32      2.69 o 
   8  11   7        1.29        5.75      3.03 o 
   1  12   7        7.85       11.11      2.52 o 
   2  12   7        4.55        1.53      2.42 o 
   3  12   7        6.96       10.01      2.85 o 
   4  12   7        4.23        2.89      2.29 o 
   5  12   7        0.28        1.41      2.12 o 
   6  12   7        4.42        5.35      2.44 o 
   7  12   7        8.93       16.82      5.63 o 
   0  13   7        6.48        7.38      3.71 o 
   1  13   7       23.92       24.04      3.27 o 
   2  13   7        6.81        4.08      2.41 o 
   3  13   7        3.22        1.52      2.21 o 
   4  13   7        0.81        5.54      2.61 o 
   5  13   7        0.98        2.00      2.40 o 
   6  13   7       20.71       18.77      6.42 o 
   1  14   7       24.05       29.48      3.87 o 
   2  14   7       19.53       17.87      3.53 o 
   3  14   7       48.31       41.37      4.44 o 
   4  14   7       30.85       34.11      4.17 o 
   5  14   7        5.42        6.29      2.93 o 
   0  15   7       21.45       33.67      6.06 o 
   1  15   7       41.51       43.68      6.09 o 
   2  15   7        3.71        2.15      2.65 o 
   3  15   7        6.17        4.47      3.19 o 
   0   0   8     1508.95     1661.32    113.18 o 
   2   0   8      243.22      242.42      9.09 o 
   4   0   8      306.34      373.94     10.78 o 
   6   0   8      340.60      322.85     11.03 o 
   8   0   8        8.79       21.21      3.06 o 
  10   0   8       72.16       53.47      7.40 o 
   1   1   8      195.36      205.31      6.08 o 
   2   1   8       55.49       67.15      3.34 o 
   3   1   8       17.74       16.12      1.14 o 
   4   1   8       12.61       17.50      1.56 o 
   5   1   8      145.91      142.22      4.19 o 
   6   1   8      114.77      107.26      3.95 o 
   7   1   8      120.55      109.22      4.17 o 
   8   1   8       31.28       32.72      2.57 o 
   9   1   8       27.17       30.93      3.95 o 
  10   1   8       33.47       33.43      4.33 o 
  11   1   8       89.22       83.45      7.21 o 
   0   2   8      193.55      183.34      5.34 o 
   1   2   8       77.12       68.59      2.13 o 
   2   2   8       70.90       59.61      1.89 o 
   3   2   8      174.48      160.09      4.07 o 
   4   2   8      166.31      183.68      5.16 o 
   5   2   8       26.96       31.57      2.00 o 
   6   2   8      173.98      156.91      4.89 o 
   7   2   8       24.50       28.16      2.35 o 
   8   2   8       54.34       59.27      3.51 o 
   9   2   8       68.14       69.72      5.31 o 
  10   2   8       26.95       27.90      4.01 o 
  11   2   8       28.43       30.07      4.74 o 
   1   3   8       13.03       12.87      1.27 o 
   2   3   8      278.25      263.73      5.35 o 
   3   3   8       36.84       37.44      2.01 o 
   4   3   8       43.52       46.27      2.16 o 
   5   3   8      125.47      118.80      3.86 o 
   6   3   8       49.83       51.79      2.74 o 
   7   3   8       15.45       13.46      1.87 o 
   8   3   8        1.59        3.43      1.69 o 
   9   3   8       22.38       24.94      3.53 o 
  10   3   8       13.26        9.62      2.89 o 
  11   3   8       35.35       45.83      5.56 o 
   0   4   8       47.28       38.45      3.97 o 
   1   4   8      137.41      125.64      4.20 o 
   2   4   8      197.14      194.55      3.92 o 
   3   4   8       45.21       48.12      2.04 o 
   4   4   8       21.38       26.68      1.83 o 
   5   4   8       41.22       50.41      2.60 o 
   6   4   8       27.64       30.62      2.28 o 
   7   4   8        4.49        5.97      2.06 o 
   8   4   8        0.64        2.37      1.76 o 
   9   4   8       26.35       28.55      3.73 o 
  10   4   8        2.27        5.41      2.88 o 
  11   4   8        0.30       -0.16      2.61 o 
   1   5   8       25.21       25.06      1.28 o 
   2   5   8        5.21        7.80      1.97 o 
   3   5   8       28.95       35.19      1.91 o 
   4   5   8       47.95       51.70      2.55 o 
   5   5   8       18.86       22.96      2.05 o 
   6   5   8       37.67       44.06      2.80 o 
   7   5   8       37.44       42.00      2.89 o 
   8   5   8       13.13       11.40      2.27 o 
   9   5   8       13.75       12.55      3.18 o 
  10   5   8        2.52       -2.03      2.68 o 
  11   5   8        6.24        6.33      3.43 o 
   0   6   8      331.14      293.39      8.03 o 
   1   6   8      126.35      120.00      3.27 o 
   2   6   8       31.24       32.28      1.75 o 
   3   6   8      253.62      257.01      6.89 o 
   4   6   8      311.77      300.73      7.29 o 
   5   6   8       82.69       87.56      3.66 o 
   6   6   8      245.29      216.24      6.64 o 
   7   6   8        7.49        6.51      1.79 o 
   8   6   8       32.12       31.82      3.12 o 
   9   6   8        6.14        5.24      2.80 o 
  10   6   8       31.39       32.98      4.44 o 
   1   7   8      168.40      168.73      4.33 o 
   2   7   8      105.48      103.29      4.11 o 
   3   7   8      134.32      134.77      4.10 o 
   4   7   8       54.60       57.63      3.07 o 
   5   7   8       11.36       10.20      1.95 o 
   6   7   8       51.62       46.07      2.82 o 
   7   7   8       35.98       33.17      2.61 o 
   8   7   8       37.49       39.31      3.58 o 
   9   7   8       15.23       14.98      3.27 o 
  10   7   8       26.71       23.48      4.64 o 
   0   8   8     1306.47     1246.01     32.70 o 
   1   8   8      247.09      215.27      5.38 o 
   2   8   8       31.47       34.51      2.04 o 
   3   8   8        1.16        1.86      1.73 o 
   4   8   8       57.87       57.42      3.21 o 
   5   8   8       54.37       47.75      2.93 o 
   6   8   8       48.99       43.17      2.79 o 
   7   8   8       11.25       13.80      2.19 o 
   8   8   8       11.14       11.28      2.50 o 
   9   8   8       19.43       18.48      3.92 o 
  10   8   8       28.54       21.27      5.03 o 
   1   9   8       44.87       51.83      2.38 o 
   2   9   8       22.65       22.72      1.81 o 
   3   9   8       39.98       34.29      2.23 o 
   4   9   8       11.46       13.09      1.80 o 
   5   9   8       78.77       67.10      3.76 o 
   6   9   8       22.43       20.57      2.49 o 
   7   9   8        7.52        5.35      2.13 o 
   8   9   8        4.00        4.45      2.31 o 
   9   9   8        6.40        4.46      3.50 o 
   0  10   8       48.37       40.09      3.76 o 
   1  10   8       12.20       15.63      2.16 o 
   2  10   8       56.13       57.75      3.28 o 
   3  10   8       97.15       83.15      3.67 o 
   4  10   8       33.27       37.48      2.71 o 
   5  10   8       13.57       14.89      2.61 o 
   6  10   8       19.54       16.41      2.53 o 
   7  10   8       13.93       13.18      2.82 o 
   8  10   8       12.10       12.61      3.71 o 
   1  11   8       12.01       15.42      2.04 o 
   2  11   8       31.38       32.54      2.91 o 
   3  11   8       18.40       16.87      2.35 o 
   4  11   8        2.61        2.16      1.80 o 
   5  11   8        1.52        0.31      2.02 o 
   6  11   8       16.67       17.58      4.48 o 
   7  11   8       13.26        7.43      3.64 o 
   8  11   8       11.12       11.91      4.70 o 
   0  12   8        1.20        2.09      3.15 o 
   1  12   8       12.80       17.00      2.86 o 
   2  12   8       11.28        7.92      2.28 o 
   3  12   8        0.17       -0.69      1.83 o 
   4  12   8        2.84        3.38      2.20 o 
   5  12   8        5.46        4.82      2.36 o 
   6  12   8       15.40       20.57      4.02 o 
   7  12   8        3.43        5.12      4.31 o 
   1  13   8       16.06       18.17      3.03 o 
   2  13   8        7.88        7.54      2.64 o 
   3  13   8        3.33        2.29      2.32 o 
   4  13   8       18.06       10.51      3.18 o 
   5  13   8       10.62       11.81      4.15 o 
   6  13   8        3.03        2.24      4.37 o 
   0  14   8       29.99       38.61      7.60 o 
   1  14   8       22.93       32.06      5.10 o 
   2  14   8       16.61       11.07      4.22 o 
   3  14   8        7.76        7.61      5.26 o 
   4  14   8        9.80        9.33      4.11 o 
   1  15   8       28.87       32.09      5.74 o 
   2   0   9      189.52      191.19      6.30 o 
   4   0   9      544.52      496.62     13.94 o 
   6   0   9      532.88      481.77     16.10 o 
   8   0   9        0.15        2.79      2.98 o 
  10   0   9       76.27       62.38      8.35 o 
   0   1   9       90.50      101.40      7.53 o 
   1   1   9      173.78      172.33      5.95 o 
   2   1   9       28.35       29.03      1.91 o 
   3   1   9      154.98      147.89      3.68 o 
   4   1   9      180.12      169.21      4.36 o 
   5   1   9      191.03      185.14      5.29 o 
   6   1   9      164.58      154.31      5.14 o 
   7   1   9       33.72       31.85      2.45 o 
   8   1   9        5.72        5.16      1.94 o 
   9   1   9       78.05       80.03      5.94 o 
  10   1   9        8.99        5.65      2.97 o 
  11   1   9       11.65        7.09      3.45 o 
   1   2   9       31.59       33.16      2.27 o 
   2   2   9       95.94      102.96      4.11 o 
   3   2   9      114.31      106.16      4.31 o 
   4   2   9      413.96      381.46      9.17 o 
   5   2   9       33.23       33.71      2.18 o 
   6   2   9      172.67      162.63      5.15 o 
   7   2   9        5.04       10.80      1.90 o 
   8   2   9       10.90       12.47      2.84 o 
   9   2   9       23.01       21.74      3.48 o 
  10   2   9       10.17       14.51      3.26 o 
  11   2   9        1.04        3.46      3.32 o 
   0   3   9       42.01       51.90      2.94 o 
   1   3   9      155.20      143.32      3.82 o 
   2   3   9       67.47       69.71      2.83 o 
   3   3   9      138.39      129.37      3.38 o 
   4   3   9       13.15       19.19      2.03 o 
   5   3   9       87.32       84.20      3.34 o 
   6   3   9       87.62       89.04      3.75 o 
   7   3   9       53.92       51.99      3.12 o 
   8   3   9        0.73       -0.02      1.57 o 
   9   3   9       11.42       19.69      3.54 o 
  10   3   9        1.00        0.05      2.67 o 
  11   3   9        3.95       10.64      6.20 o 
   1   4   9       31.07       30.28      1.96 o 
   2   4   9       42.01       41.74      3.50 o 
   3   4   9       16.31       15.15      1.38 o 
   4   4   9       12.81       18.87      1.70 o 
   5   4   9       42.04       41.74      2.48 o 
   6   4   9        5.39       11.93      1.80 o 
   7   4   9        8.56       14.78      2.06 o 
   8   4   9       40.78       28.90      2.98 o 
   9   4   9        2.01        4.10      3.96 o 
  10   4   9        4.41        8.99      3.60 o 
   0   5   9      187.10      182.07      7.07 o 
   1   5   9      183.64      152.59      4.63 o 
   2   5   9       33.92       36.49      2.13 o 
   3   5   9        5.90        7.97      2.19 o 
   4   5   9       12.21       21.69      2.06 o 
   5   5   9      239.68      232.93      6.55 o 
   6   5   9       33.57       37.94      2.58 o 
   7   5   9        4.08        4.87      1.78 o 
   8   5   9       30.28       31.39      3.18 o 
   9   5   9        0.62        3.15      2.62 o 
  10   5   9        4.05        1.65      2.85 o 
   1   6   9      215.19      185.26      4.28 o 
   2   6   9        8.89       13.88      1.33 o 
   3   6   9       31.83       32.01      2.10 o 
   4   6   9       68.25       66.08      3.00 o 
   5   6   9      173.64      153.93      5.16 o 
   6   6   9        7.81       14.70      2.32 o 
   7   6   9        8.70        8.72      1.97 o 
   8   6   9       17.24       17.52      2.65 o 
   9   6   9        5.64        6.59      3.00 o 
  10   6   9        8.05        4.90      3.69 o 
   0   7   9      858.88      776.75     20.84 o 
   1   7   9      196.93      182.79      4.56 o 
   2   7   9       89.95       84.15      3.02 o 
   3   7   9        3.01        3.76      1.27 o 
   4   7   9       13.88        8.80      1.81 o 
   5   7   9      167.55      160.50      5.50 o 
   6   7   9       15.20       17.20      2.15 o 
   7   7   9       25.40       25.08      2.70 o 
   8   7   9       23.21       23.57      3.10 o 
   9   7   9       29.54       29.15      4.57 o 
  10   7   9        7.46       12.34      5.35 o 
   1   8   9        8.55        5.57      1.29 o 
   2   8   9        8.09       15.43      1.89 o 
   3   8   9       32.99       35.22      2.37 o 
   4   8   9       47.76       40.86      2.54 o 
   5   8   9       66.61       63.77      3.34 o 
   6   8   9       70.15       65.63      3.54 o 
   7   8   9       10.14        9.02      2.05 o 
   8   8   9       13.25       14.05      3.06 o 
   9   8   9        0.34       -1.65      3.43 o 
   0   9   9       13.26       12.79      3.41 o 
   1   9   9      204.09      179.97      4.76 o 
   2   9   9       27.66       35.27      2.26 o 
   3   9   9        7.84        6.79      1.74 o 
   4   9   9       27.92       27.39      2.52 o 
   5   9   9       77.15       65.92      4.18 o 
   6   9   9        2.19        2.38      2.00 o 
   7   9   9        1.60       -1.91      2.09 o 
   8   9   9        1.89        4.33      3.27 o 
   9   9   9        8.72       12.19      7.30 o 
   1  10   9       61.73       57.94      3.38 o 
   2  10   9       75.63       67.15      3.58 o 
   3  10   9       32.73       26.45      2.51 o 
   4  10   9        9.24        9.83      1.96 o 
   5  10   9        3.91        5.09      1.87 o 
   6  10   9       12.33       11.74      2.68 o 
   7  10   9        4.56        8.01      3.48 o 
   8  10   9        2.53        8.48     10.02 o 
   0  11   9       29.65       29.81      4.53 o 
   1  11   9        9.73        6.76      1.92 o 
   2  11   9        4.44        3.04      1.80 o 
   3  11   9       17.65       16.67      2.71 o 
   4  11   9       11.93       13.42      3.24 o 
   5  11   9        8.38       14.65      4.64 o 
   6  11   9        1.48        0.11      2.25 o 
   7  11   9        0.44        3.13     10.41 o 
   1  12   9        0.61        6.94      4.75 o 
   2  12   9        0.54       -1.30      2.65 o 
   3  12   9       20.17       14.80      4.73 o 
   4  12   9        0.35        0.83      3.00 o 
   5  12   9        4.05        2.07      3.03 o 
   6  12   9        2.17        3.39      3.52 o 
   0  13   9       28.51       44.40      8.57 o 
   1  13   9        2.31        8.74      3.56 o 
   2  13   9        8.45        9.21      3.79 o 
   3  13   9        0.85       -0.99      2.81 o 
   4  13   9       25.02       24.60      5.48 o 
   5  13   9       14.89       21.95      4.88 o 
   1  14   9       13.17       18.03      4.91 o 
   2  14   9        8.26        4.57      3.59 o 
   3  14   9        0.05        8.81      4.90 o 
   0   0  10      289.22      314.60     19.16 o 
   2   0  10       16.21       16.26      3.79 o 
   4   0  10      181.81      176.63      6.46 o 
   6   0  10      188.57      168.66      7.82 o 
   8   0  10       11.64       11.65      3.17 o 
  10   0  10       54.12       59.60     10.51 o 
   1   1  10      108.34      109.32      5.14 o 
   2   1  10       47.05       53.87      3.71 o 
   3   1  10       50.65       50.70      2.44 o 
   4   1  10       67.20       75.52      3.20 o 
   5   1  10       68.67       75.90      3.93 o 
   6   1  10       54.09       50.18      2.90 o 
   7   1  10        5.06        5.70      2.27 o 
   8   1  10        5.82        3.78      1.68 o 
   9   1  10        5.14        2.59      2.50 o 
  10   1  10       19.76       23.72      4.43 o 
   0   2  10      248.78      228.31     10.64 o 
   1   2  10       49.07       49.41      3.47 o 
   2   2  10      175.42      176.06      4.66 o 
   3   2  10       79.23       75.60      3.18 o 
   4   2  10       90.49       90.54      3.42 o 
   5   2  10      256.63      226.94      6.11 o 
   6   2  10       73.10       71.78      3.39 o 
   7   2  10        4.31        6.40      1.80 o 
   8   2  10        3.55        4.94      1.92 o 
   9   2  10        0.06        5.09      2.66 o 
  10   2  10        2.56        3.38      3.30 o 
   1   3  10      223.71      207.59      5.30 o 
   2   3  10       29.45       29.53      2.05 o 
   3   3  10       10.51       14.48      2.15 o 
   4   3  10       34.87       38.17      2.73 o 
   5   3  10       48.58       52.76      2.82 o 
   6   3  10       10.87       14.60      2.01 o 
   7   3  10       15.30       13.88      2.11 o 
   8   3  10        2.26        4.52      1.88 o 
   9   3  10        8.89       11.34      3.55 o 
  10   3  10       13.78       12.86      4.36 o 
   0   4  10      309.31      282.82      9.97 o 
   1   4  10       19.54       23.87      1.95 o 
   2   4  10        5.52        4.28      1.47 o 
   3   4  10       31.34       38.39      2.75 o 
   4   4  10      182.94      164.66      5.86 o 
   5   4  10       65.28       57.72      3.24 o 
   6   4  10        8.92        7.73      1.87 o 
   7   4  10       10.58        8.73      1.87 o 
   8   4  10        6.93        9.29      2.69 o 
   9   4  10        3.23        0.53      2.70 o 
  10   4  10       23.81       30.95      6.07 o 
   1   5  10      142.30      137.51      4.82 o 
   2   5  10       99.04      104.39      4.13 o 
   3   5  10       60.09       58.68      3.32 o 
   4   5  10       13.58       14.84      2.38 o 
   5   5  10       99.36       89.08      4.16 o 
   6   5  10       18.74       23.17      2.45 o 
   7   5  10        6.36        6.11      2.00 o 
   8   5  10        0.27        1.91      2.10 o 
   9   5  10        2.34       -0.61      2.70 o 
  10   5  10       12.66        6.47      4.20 o 
   0   6  10      299.05      301.99     13.77 o 
   1   6  10      181.14      177.02      5.74 o 
   2   6  10       20.29       21.60      2.16 o 
   3   6  10       45.48       47.01      3.10 o 
   4   6  10       20.69       26.33      2.85 o 
   5   6  10       31.31       32.14      2.66 o 
   6   6  10       24.08       26.97      2.77 o 
   7   6  10        0.87        0.77      1.74 o 
   8   6  10       10.32        6.95      3.05 o 
   9   6  10        8.96       13.20      4.30 o 
   1   7  10       77.37       86.75      3.82 o 
   2   7  10        1.21        0.03      1.61 o 
   3   7  10        6.54       11.57      1.92 o 
   4   7  10       95.60       87.46      4.36 o 
   5   7  10       24.35       35.07      3.04 o 
   6   7  10       25.80       28.44      3.15 o 
   7   7  10       11.58       16.39      2.80 o 
   8   7  10        6.81        4.30      3.32 o 
   9   7  10        0.19       -3.12      4.72 o 
   0   8  10       23.39       19.96      2.98 o 
   1   8  10       60.33       54.17      3.03 o 
   2   8  10       35.06       41.50      2.73 o 
   3   8  10       39.87       40.36      3.37 o 
   4   8  10       40.12       38.61      3.07 o 
   5   8  10       52.64       54.01      3.72 o 
   6   8  10       57.08       54.69      4.61 o 
   7   8  10        3.84        1.16      2.47 o 
   8   8  10        1.34        1.02      2.56 o 
   1   9  10       23.24       22.39      2.26 o 
   2   9  10       83.23       83.78      4.18 o 
   3   9  10       14.47       11.57      2.11 o 
   4   9  10       14.08       12.01      2.52 o 
   5   9  10        6.09        2.41      2.20 o 
   6   9  10       11.88       10.46      3.00 o 
   7   9  10       11.45       23.21      4.76 o 
   8   9  10        2.94        5.16      4.01 o 
   0  10  10       63.18       57.83      8.43 o 
   1  10  10        8.43        6.69      2.50 o 
   2  10  10       12.87       17.01      4.12 o 
   3  10  10       18.26       18.63      3.15 o 
   4  10  10       15.98       21.52      3.64 o 
   5  10  10       32.45       36.35      3.96 o 
   6  10  10       19.99       21.09      3.82 o 
   7  10  10        6.48        3.92      4.12 o 
   1  11  10       14.09       19.02      3.84 o 
   2  11  10       12.32        5.85      2.55 o 
   3  11  10       17.88       20.13      3.26 o 
   4  11  10        5.62        6.07      3.00 o 
   5  11  10        9.08       12.26      3.76 o 
   6  11  10        6.16        6.17      3.34 o 
   0  12  10       17.40       18.28      5.63 o 
   1  12  10       36.82       37.01      5.02 o 
   2  12  10        9.82       10.73      4.21 o 
   3  12  10        0.72        0.60      2.65 o 
   4  12  10        1.51        2.12      3.12 o 
   5  12  10       53.61       53.48      6.56 o 
   1  13  10        8.48       14.94      4.88 o 
   2  13  10        1.90        1.24      3.03 o 
   3  13  10        0.39        0.35      2.94 o 
   4  13  10        6.43        5.00      4.14 o 
   0  14  10        9.01       14.33      6.62 o 
   2   0  11       36.67       38.14      4.79 o 
   4   0  11      111.55       86.51      7.70 o 
   6   0  11      107.28       87.40      6.31 o 
   8   0  11        6.91        3.49      4.25 o 
  10   0  11       21.57       20.99     11.32 o 
   0   1  11       31.50       36.14      5.06 o 
   1   1  11      133.56      131.22      6.15 o 
   2   1  11       58.64       54.00      4.98 o 
   3   1  11       85.92       95.19      5.24 o 
   4   1  11       38.46       51.98      4.78 o 
   5   1  11       84.14       78.94      4.41 o 
   6   1  11       20.50       18.47      2.82 o 
   7   1  11       35.75       31.60      3.07 o 
   8   1  11        3.41        1.31      2.21 o 
   9   1  11       12.84       12.96      5.17 o 
  10   1  11        4.07        7.27      5.78 o 
   1   2  11      157.85      155.67      6.58 o 
   2   2  11       90.72       89.41      5.29 o 
   3   2  11       22.51       26.03      3.24 o 
   4   2  11       15.28       14.61      2.30 o 
   5   2  11       13.77       17.89      2.31 o 
   6   2  11       17.42       20.06      2.69 o 
   7   2  11       10.47        8.62      2.27 o 
   8   2  11        5.95        8.32      2.90 o 
   9   2  11        7.13       11.41      5.22 o 
  10   2  11       19.78       29.30      7.02 o 
   0   3  11      122.50      119.48      8.29 o 
   1   3  11       44.67       40.56      3.52 o 
   2   3  11       55.59       57.06      4.17 o 
   3   3  11        5.48        7.02      1.83 o 
   4   3  11      149.67      136.14      5.35 o 
   5   3  11        7.36       12.07      3.52 o 
   6   3  11       80.32       76.46      4.44 o 
   7   3  11       40.15       41.63      3.58 o 
   8   3  11       11.80       15.57      3.05 o 
   9   3  11       22.94       33.22      6.81 o 
  10   3  11        0.66       10.09      5.60 o 
   1   4  11      157.61      150.29      5.28 o 
   2   4  11       21.29       26.37      3.21 o 
   3   4  11      143.93      131.26      4.86 o 
   4   4  11       63.92       65.99      4.17 o 
   5   4  11       62.19       53.57      3.53 o 
   6   4  11        3.77        7.49      2.78 o 
   7   4  11        4.25        2.02      1.99 o 
   8   4  11        2.19        4.20      2.56 o 
   9   4  11       12.72        7.43      5.95 o 
   0   5  11      214.93      190.74     10.23 o 
   1   5  11      139.96      133.11      4.78 o 
   2   5  11       69.42       63.24      3.26 o 
   3   5  11        0.13        2.83      2.08 o 
   4   5  11       51.87       52.81      3.46 o 
   5   5  11        1.95        2.97      1.90 o 
   6   5  11        0.21        2.55      1.93 o 
   7   5  11       22.25       22.50      3.09 o 
   8   5  11        7.76        6.48      3.02 o 
   9   5  11       10.06       12.23      5.39 o 
   1   6  11       84.90       75.91      3.57 o 
   2   6  11       32.30       34.07      2.67 o 
   3   6  11        5.85        7.37      2.24 o 
   4   6  11       87.62       89.38      4.54 o 
   5   6  11        3.86        1.28      1.79 o 
   6   6  11        1.04        6.55      2.31 o 
   7   6  11        6.99        8.05      2.37 o 
   8   6  11        9.89       14.99      3.53 o 
   9   6  11        0.39       -0.88      3.85 o 
   0   7  11        9.37        7.24      2.44 o 
   1   7  11        6.78        5.76      1.94 o 
   2   7  11       31.07       31.15      2.70 o 
   3   7  11       12.01       15.65      2.24 o 
   4   7  11        8.59        8.32      2.18 o 
   5   7  11       19.96       20.21      2.90 o 
   6   7  11        8.61        7.15      2.36 o 
   7   7  11        2.18        4.34      2.31 o 
   8   7  11       18.29       19.84      5.05 o 
   1   8  11        7.00        6.93      1.76 o 
   2   8  11       17.12       15.49      2.23 o 
   3   8  11        1.96        3.51      1.72 o 
   4   8  11        8.06       15.64      2.41 o 
   5   8  11       16.36       16.62      3.18 o 
   6   8  11        0.85        4.17      2.57 o 
   7   8  11        5.63        7.27      2.95 o 
   8   8  11        0.63        4.35      5.03 o 
   0   9  11       68.14       65.27      7.12 o 
   1   9  11       20.05       21.13      3.34 o 
   2   9  11       16.41       14.67      2.21 o 
   3   9  11       12.78       14.58      2.62 o 
   4   9  11       16.11       13.10      3.42 o 
   5   9  11       15.46        7.94      2.57 o 
   6   9  11       26.27       17.21      3.77 o 
   7   9  11        5.48        7.66      4.59 o 
   1  10  11       27.09       27.83      3.72 o 
   2  10  11        6.89        8.05      2.65 o 
   3  10  11        5.39        8.12      2.75 o 
   4  10  11        2.89        1.73      2.25 o 
   5  10  11       11.73       11.76      3.46 o 
   6  10  11       16.76        7.90      3.26 o 
   0  11  11       27.77       34.93      5.29 o 
   1  11  11       46.79       38.15      3.97 o 
   2  11  11       28.41       33.27      4.97 o 
   3  11  11        2.95        8.83      2.81 o 
   4  11  11        8.71       11.98      3.40 o 
   5  11  11       10.96        4.97      3.17 o 
   1  12  11       15.95       20.59      4.33 o 
   2  12  11        8.38        7.10      3.47 o 
   3  12  11       14.37       15.80      4.38 o 
   4  12  11        7.10        2.91      4.24 o 
   0  13  11        7.52        0.37      4.46 o 
   1  13  11       10.43        3.01      3.62 o 
   2  13  11        3.11       13.15      7.68 o 
   0   0  12      251.70      237.19     19.46 o 
   2   0  12      156.59      167.90     11.05 o 
   4   0  12        0.44        4.99      4.45 o 
   6   0  12       17.63        9.81      6.65 o 
   8   0  12       22.86       25.42      7.06 o 
   1   1  12       55.73       60.46      4.19 o 
   2   1  12       29.60       33.69      4.28 o 
   3   1  12       29.97       32.37      3.50 o 
   4   1  12        1.12        2.39      2.33 o 
   5   1  12       11.96       14.60      3.52 o 
   6   1  12        5.22        9.02      2.74 o 
   7   1  12        0.81       -0.65      2.13 o 
   8   1  12        5.25        2.27      3.13 o 
   9   1  12        2.13       -3.35      4.73 o 
   0   2  12      216.58      201.51     12.14 o 
   1   2  12       14.28       20.67      3.05 o 
   2   2  12       28.00       28.44      3.38 o 
   3   2  12       14.31       15.04      3.01 o 
   4   2  12       49.42       50.77      4.45 o 
   5   2  12       13.44        8.33      2.79 o 
   6   2  12        5.25        5.99      2.62 o 
   7   2  12        2.43        0.51      2.31 o 
   8   2  12       12.95       12.36      4.50 o 
   9   2  12       11.49        9.08      5.38 o 
   1   3  12       54.02       58.06      4.39 o 
   2   3  12       29.03       31.22      3.69 o 
   3   3  12       85.87       86.29      5.36 o 
   4   3  12      137.38      126.46      6.68 o 
   5   3  12        0.07        0.75      2.51 o 
   6   3  12       19.89       20.36      3.44 o 
   7   3  12       25.99       34.71      4.23 o 
   8   3  12        2.11       15.65      9.58 o 
   9   3  12        9.48       19.40      6.45 o 
   0   4  12       72.00       69.58      6.89 o 
   1   4  12      275.79      264.89     10.21 o 
   2   4  12        7.63       11.62      2.73 o 
   3   4  12      105.63      108.74      6.41 o 
   4   4  12       18.01       19.13      3.24 o 
   5   4  12       60.19       55.01      5.11 o 
   6   4  12       28.85       30.41      3.85 o 
   7   4  12        6.23        6.68      3.71 o 
   8   4  12       32.16       31.13      5.82 o 
   9   4  12        8.20        7.46      4.91 o 
   1   5  12      131.61      146.54      7.47 o 
   2   5  12        5.58        4.19      3.13 o 
   3   5  12      136.99      135.58      7.17 o 
   4   5  12       24.89       25.56      3.72 o 
   5   5  12       12.54       11.78      3.07 o 
   6   5  12        9.92       15.63      3.19 o 
   7   5  12        1.17        2.06      2.47 o 
   8   5  12       16.37       19.42      5.13 o 
   0   6  12        2.94        3.45      3.94 o 
   1   6  12        4.06        5.78      2.43 o 
   2   6  12       31.99       34.10      3.64 o 
   3   6  12       33.82       32.71      3.74 o 
   4   6  12        6.30        5.50      2.53 o 
   5   6  12       25.93       26.84      3.94 o 
   6   6  12       22.66       25.53      3.73 o 
   7   6  12       16.94        6.98      4.46 o 
   8   6  12        5.62        8.65      4.42 o 
   1   7  12        1.23        4.23      1.83 o 
   2   7  12        0.92       -0.60      2.01 o 
   3   7  12        5.62        3.60      1.81 o 
   4   7  12        4.28        6.21      2.34 o 
   5   7  12        0.94        0.24      2.06 o 
   6   7  12        2.14        1.85      2.33 o 
   7   7  12        0.98        3.27      3.05 o 
   0   8  12       32.96       26.44      3.68 o 
   1   8  12        2.24        3.29      1.85 o 
   2   8  12       13.87       17.63      3.57 o 
   3   8  12       22.84       21.66      2.82 o 
   4   8  12        2.93        3.15      2.32 o 
   5   8  12        0.85        1.85      2.99 o 
   6   8  12        1.28        0.82      2.78 o 
   7   8  12        8.95        6.98      4.08 o 
   1   9  12        0.85        5.62      3.00 o 
   2   9  12        9.24       10.06      4.01 o 
   3   9  12        0.24        0.74      1.94 o 
   4   9  12        2.65        0.80      2.48 o 
   5   9  12        1.61        1.14      2.83 o 
   6   9  12       10.67        4.42      3.47 o 
   0  10  12        8.17       11.09      4.30 o 
   1  10  12        4.49       -0.61      1.97 o 
   2  10  12        6.57       11.02      2.88 o 
   3  10  12        3.35        0.96      2.81 o 
   4  10  12        2.21        0.98      2.91 o 
   5  10  12        9.39       13.56      4.91 o 
   1  11  12       11.66       16.18      4.18 o 
   2  11  12       58.18       61.33      6.64 o 
   3  11  12       13.42        5.58      4.16 o 
   4  11  12       15.80       14.63      5.38 o 
   0  12  12       18.69        6.45      6.85 o 
   1  12  12        6.51       23.41      6.62 o 
   2  12  12       14.09       28.42     11.04 o 
   2   0  13       63.25       62.80      7.03 o 
   4   0  13       20.26       17.20      4.62 o 
   6   0  13       13.12       11.16      4.72 o 
   8   0  13       12.48       15.28     11.34 o 
   0   1  13      111.92      114.31     10.12 o 
   1   1  13       22.99       29.78      3.72 o 
   2   1  13       29.95       39.59      4.07 o 
   3   1  13        2.62        8.11      2.84 o 
   4   1  13       11.25       12.94      3.22 o 
   5   1  13       13.46       13.61      3.37 o 
   6   1  13        8.48       12.26      3.11 o 
   7   1  13        9.38       10.21      3.28 o 
   8   1  13        5.28       14.33      5.18 o 
   1   2  13        8.39       13.61      3.08 o 
   2   2  13       22.55       30.47      3.90 o 
   3   2  13      121.74      117.33      7.17 o 
   4   2  13       45.64       41.08      4.40 o 
   5   2  13        1.68       -0.47      2.30 o 
   6   2  13       16.92       17.44      3.58 o 
   7   2  13       17.17       19.98      3.75 o 
   8   2  13        5.33        5.58      4.55 o 
   0   3  13       81.87       81.63     10.07 o 
   1   3  13       23.05       26.74      4.20 o 
   2   3  13      223.56      207.53      9.72 o 
   3   3  13       12.31       17.91      3.56 o 
   4   3  13       11.27       16.78      3.46 o 
   5   3  13        9.68       11.48      3.35 o 
   6   3  13       13.01       11.48      3.22 o 
   7   3  13       22.73       26.92      4.10 o 
   8   3  13        7.99       14.25      5.24 o 
   1   4  13       61.97       54.99      4.59 o 
   2   4  13       97.42       94.89      6.11 o 
   3   4  13      112.36      105.20      6.62 o 
   4   4  13       14.14       12.92      3.38 o 
   5   4  13        7.73       15.16      4.23 o 
   6   4  13        8.95       13.80      3.62 o 
   7   4  13        8.09       12.94      4.09 o 
   8   4  13       21.42       22.68      6.33 o 
   0   5  13       38.04       46.22      6.28 o 
   1   5  13        6.62        9.50      3.01 o 
   2   5  13       53.62       52.14      5.44 o 
   3   5  13       26.74       22.47      3.68 o 
   4   5  13       17.27       26.84      4.11 o 
   5   5  13       16.95       16.07      3.47 o 
   6   5  13        0.23       -0.62      2.26 o 
   7   5  13       11.97        9.65      3.56 o 
   1   6  13        5.25       11.88      4.68 o 
   2   6  13        2.07        3.23      2.94 o 
   3   6  13       51.11       54.16      4.94 o 
   4   6  13        0.39       -1.72      2.64 o 
   5   6  13        1.78        0.21      2.17 o 
   6   6  13        1.40        0.60      2.29 o 
   7   6  13        0.24        5.86      4.47 o 
   0   7  13       12.21        9.33      5.04 o 
   1   7  13       11.28        6.15      2.83 o 
   2   7  13       33.73       30.45      4.02 o 
   3   7  13       10.24       14.31      3.10 o 
   4   7  13        6.51        4.07      2.66 o 
   5   7  13        1.16       -1.40      2.39 o 
   6   7  13        0.08       -0.55      2.37 o 
   7   7  13        2.98        5.30      3.95 o 
   1   8  13        1.67        3.09      2.18 o 
   2   8  13        0.69        2.46      2.36 o 
   3   8  13        2.10        1.12      2.34 o 
   4   8  13        8.90        5.51      3.11 o 
   5   8  13        3.36        5.51      3.28 o 
   6   8  13        0.98        0.47      2.96 o 
   0   9  13        1.46        1.30      3.80 o 
   1   9  13        2.11        9.54      3.83 o 
   2   9  13        1.36        3.99      3.23 o 
   3   9  13       11.44       11.65      4.28 o 
   4   9  13       12.44        9.64      4.37 o 
   5   9  13        0.49       -1.62      3.40 o 
   1  10  13        9.18       13.26      4.14 o 
   2  10  13       12.00        7.71      3.76 o 
   3  10  13        3.43        1.62      3.39 o 
   4  10  13        0.66       -3.41      3.61 o 
   0  11  13       21.71       32.09      8.15 o 
   1  11  13        3.52        7.99      4.33 o 
   2  11  13        2.37       12.59      5.15 o 
   0   0  14       94.80       90.51     12.43 o 
   2   0  14       62.80       67.74      8.25 o 
   4   0  14       21.00       26.83      6.31 o 
   6   0  14        0.95        2.37      3.75 o 
   1   1  14       33.09       38.59      4.44 o 
   2   1  14       40.08       34.45      4.12 o 
   3   1  14       82.56       83.14      6.55 o 
   4   1  14       50.79       52.12      5.56 o 
   5   1  14        0.69        1.51      2.44 o 
   6   1  14        9.80        9.03      3.32 o 
   7   1  14        4.03        9.24      3.44 o 
   0   2  14        2.07       -1.70      3.34 o 
   1   2  14       22.96       30.27      4.06 o 
   2   2  14        5.37        3.54      2.69 o 
   3   2  14       16.94       19.48      3.72 o 
   4   2  14        6.41        6.38      3.02 o 
   5   2  14        2.86        6.68      3.09 o 
   6   2  14        2.56        4.74      2.94 o 
   7   2  14        2.70        8.69      4.73 o 
   1   3  14       30.33       38.74      4.39 o 
   2   3  14       41.67       45.08      4.72 o 
   3   3  14       89.18       83.78      6.42 o 
   4   3  14       24.29       27.08      4.44 o 
   5   3  14        0.94       -2.32      2.82 o 
   6   3  14        1.09        0.80      2.61 o 
   7   3  14        2.31        4.05      3.37 o 
   0   4  14       15.80       17.76      4.90 o 
   1   4  14       25.56       24.79      3.85 o 
   2   4  14       15.33       18.69      3.62 o 
   3   4  14       21.48       20.90      3.79 o 
   4   4  14       10.37        4.86      3.06 o 
   5   4  14        2.20        3.21      2.84 o 
   6   4  14        4.60        4.49      3.03 o 
   7   4  14        2.68       10.91      4.63 o 
   1   5  14        0.45        3.54      2.54 o 
   2   5  14        1.64        0.61      2.32 o 
   3   5  14       29.33       34.55      4.28 o 
   4   5  14       11.30       23.64      4.03 o 
   5   5  14        0.44       -1.72      2.67 o 
   6   5  14        1.32        0.93      2.47 o 
   0   6  14       29.82       36.27      6.06 o 
   1   6  14       23.90       31.78      4.06 o 
   2   6  14       23.51       22.99      3.83 o 
   3   6  14        5.12        9.95      3.18 o 
   4   6  14       22.24       16.37      3.93 o 
   5   6  14        3.69        7.02      3.58 o 
   6   6  14        6.74        3.85      2.94 o 
   1   7  14        0.42        1.42      2.43 o 
   2   7  14       15.01       11.61      4.23 o 
   3   7  14        8.67       11.03      3.17 o 
   4   7  14       40.13       31.19      7.32 o 
   5   7  14        0.54       -3.33      3.33 o 
   0   8  14        4.13       -0.22      3.36 o 
   1   8  14        0.15        0.58      2.30 o 
   2   8  14       13.68       12.98      4.05 o 
   3   8  14        7.34        3.36      3.19 o 
   4   8  14        5.64        4.03      3.43 o 
   1   9  14        3.69        2.51      3.30 o 
   2   9  14        1.37        5.66      3.92 o 
   3   9  14        5.30        8.46      4.44 o 
   0  10  14        0.96        1.63      5.42 o 
   1  10  14        4.16        3.86      3.52 o 
   2   0  15        5.29        5.43      4.26 o 
   4   0  15       59.54       56.44      8.74 o 
   6   0  15       18.24       11.03      5.05 o 
   0   1  15       38.06       39.68      6.39 o 
   1   1  15       37.68       35.09      4.41 o 
   2   1  15       60.02       52.40      5.26 o 
   3   1  15       26.06       30.89      4.65 o 
   4   1  15       31.69       37.18      4.96 o 
   5   1  15       16.43        9.15      3.58 o 
   6   1  15        4.90        3.59      3.07 o 
   1   2  15        3.42        3.94      2.88 o 
   2   2  15       16.87       19.35      3.79 o 
   3   2  15       40.42       43.35      5.05 o 
   4   2  15       18.56       17.62      3.86 o 
   5   2  15        1.22        5.40      4.53 o 
   6   2  15        0.18        4.57      3.21 o 
   0   3  15        3.68        5.97      3.99 o 
   1   3  15        1.13        6.02      3.22 o 
   2   3  15        3.22        9.87      3.18 o 
   3   3  15       16.28       23.31      4.05 o 
   4   3  15       19.43       16.95      3.96 o 
   5   3  15        1.80        7.10      3.37 o 
   6   3  15        0.13       -2.05      3.16 o 
   1   4  15        3.77        9.43      3.21 o 
   2   4  15       10.59        8.09      3.17 o 
   3   4  15        4.07        2.99      2.92 o 
   4   4  15        3.82        7.48      3.27 o 
   5   4  15        0.82        8.94      3.49 o 
   6   4  15        1.00       -1.27      2.89 o 
   0   5  15       27.77       20.84      7.53 o 
   1   5  15       12.66       12.56      3.67 o 
   2   5  15       12.11       11.62      4.03 o 
   3   5  15        4.68        2.83      2.94 o 
   4   5  15        1.77        2.42      2.94 o 
   5   5  15        2.49        5.20      3.33 o 
   1   6  15       29.64       28.37      4.23 o 
   2   6  15       27.04       27.52      5.61 o 
   3   6  15       45.17       41.42      5.33 o 
   4   6  15        3.73        2.32      3.03 o 
   0   7  15        2.32       -4.09      4.09 o 
   1   7  15        8.35        7.15      3.60 o 
   2   7  15       12.66        9.79      3.79 o 
   3   7  15       27.54       35.92      7.04 o 
   4   7  15        3.61        1.59      3.23 o 
   1   8  15        5.80       -0.44      3.35 o 
   2   8  15        9.79        6.30      4.18 o 
   0   0  16       62.26       78.00     12.66 o 
   2   0  16       28.36       43.27      7.46 o 
   4   0  16       92.84       97.96     11.52 o 
   1   1  16        9.83       11.81      4.17 o 
   2   1  16        3.37       18.04      5.91 o 
   3   1  16       31.41       28.06      4.69 o 
   4   1  16        7.47       14.78      4.05 o 
   5   1  16        6.53        8.72      4.26 o 
   0   2  16        3.27        5.96      4.24 o 
   1   2  16        1.55        3.59      2.99 o 
   2   2  16       12.89       15.58      3.96 o 
   3   2  16        9.59       20.57      4.40 o 
   4   2  16       24.80       28.58      4.90 o 
   5   2  16       27.91       39.92      5.56 o 
   1   3  16        0.55        2.86      3.18 o 
   2   3  16        2.05        5.73      3.27 o 
   3   3  16        2.89        4.44      3.04 o 
   4   3  16        3.05        3.82      3.17 o 
   0   4  16        0.23       -3.35      4.15 o 
   1   4  16        7.34       13.84      3.76 o 
   2   4  16        1.44        6.37      3.36 o 
   3   4  16        0.23        1.14      2.79 o 
   4   4  16        3.14        3.74      3.25 o 
   1   5  16       10.11       15.80      3.92 o 
   2   5  16        1.82       -0.67      3.74 o 
   3   5  16        0.03        1.91      2.89 o 
   0   6  16       11.65       10.20      5.48 o 
   1   6  16       11.53       21.09      5.03 o 
   2   6  16        2.65        2.00      3.10 o 
   2   0  17        2.50        9.67      5.27 o 
   0   1  17        8.32        6.48      5.61 o 
   1   1  17        8.58       11.61      4.10 o 
   2   1  17       10.17       12.88      4.28 o 
   1   2  17        2.03        8.04      3.74 o 
   2   2  17        1.64       -0.91      4.13 o 
   0   3  17        0.91        5.27      5.15 o 
   1   3  17        2.20        1.68      2.95 o 
                                                 
